# Supplementary material for: (Ethanolato)[2,3,7,8,12,13,17,18-octa­ethylporphyrinato(2−)]iron(III)
Source: Acta Crystallogr Sect E Struct Rep Online. 2010 Oct 23;66(Pt 11):m1458. doi: 10.1107/S1600536810041024 (PMC3009112; doi:10.1107/S1600536810041024)
Supplement: Supplementary file 2 [file e-66-m1458-Isup2.hkl]

# 
# h,k,l, Fc-squared, Fo-squared, sigma(Fo-squared) and status flag 
# 
data_I
_shelx_title ' gr933e in P-1' 
_shelx_refln_list_code          4 
_shelx_F_calc_maximum      326.73 
_exptl_crystal_F_000       678.00 
_reflns_d_resolution_high  0.8409 
 
loop_ 
 _symmetry_equiv_pos_as_xyz 
 'x, y, z' 
 '-x, -y, -z' 
 
_cell_length_a    10.3918 
_cell_length_b    10.4791 
_cell_length_c    16.4765 
_cell_angle_alpha 106.312 
_cell_angle_beta  105.181 
_cell_angle_gamma  97.830 
 
_shelx_F_squared_multiplier     1.000 
 
loop_ 
 _refln_index_h 
 _refln_index_k 
 _refln_index_l 
 _refln_F_squared_calc 
 _refln_F_squared_meas 
 _refln_F_squared_sigma 
 _refln_observed_status 
   1   0   0    12575.09    11578.75    118.54 o 
   2   0   0      371.97      408.26     16.98 o 
   3   0   0     1563.77     1352.33     51.12 o 
   4   0   0      374.35      345.77     16.64 o 
   5   0   0      491.75      470.25     19.36 o 
   6   0   0      252.72      223.49     13.59 o 
   7   0   0      721.55      669.96     29.38 o 
   8   0   0      413.86      448.85     19.70 o 
   9   0   0      526.47      535.97     24.45 o 
  10   0   0     1960.55     2096.84     84.06 o 
  11   0   0      915.01      958.50     45.00 o 
 -11   1   0       90.07       97.99     14.10 o 
 -10   1   0       23.58       39.74     11.04 o 
  -9   1   0      207.04      193.43     16.30 o 
  -8   1   0      919.77      875.45     41.44 o 
  -7   1   0      499.71      466.51     23.95 o 
  -6   1   0      346.05      367.67     20.38 o 
  -5   1   0       16.59        9.51      5.60 o 
  -4   1   0       74.02       68.27      5.60 o 
  -3   1   0      769.96      661.13     28.70 o 
  -2   1   0     1889.69     1765.68     72.01 o 
  -1   1   0     2121.22     2292.48     60.97 o 
   0   1   0     2853.47     2609.31    486.13 o 
   1   1   0       48.87       44.15      3.74 o 
   2   1   0      594.47      684.23     27.00 o 
   3   1   0      128.03      114.46      6.62 o 
   4   1   0     3646.00     3412.66    145.88 o 
   5   1   0        1.59        3.06      5.26 o 
   6   1   0       27.21       46.70      7.47 o 
   7   1   0     2821.02     2857.83    111.24 o 
   8   1   0      832.54      806.67     33.80 o 
   9   1   0      777.89      774.41     36.00 o 
  10   1   0       92.56      126.18     13.42 o 
  11   1   0       37.86       57.91     13.93 o 
 -11   2   0       17.77       37.53     12.23 o 
 -10   2   0       17.57       35.66     10.87 o 
  -9   2   0      367.67      319.27     18.51 o 
  -8   2   0      432.27      428.98     18.00 o 
  -7   2   0     2154.02     2112.13     86.78 o 
  -6   2   0     4159.12     3987.35    189.36 o 
  -5   2   0      667.06      678.63     32.78 o 
  -4   2   0        6.19       -0.51      4.42 o 
  -3   2   0      458.56      445.79     20.72 o 
  -2   2   0     2929.42     3339.29    102.74 o 
  -1   2   0     1525.82     1742.42     68.95 o 
   0   2   0      473.18      558.71     16.81 o 
   1   2   0     1129.33     1065.83     42.12 o 
   2   2   0      197.42      193.09     10.02 o 
   3   2   0      735.16      694.42     32.78 o 
   4   2   0     2634.56     2653.53     91.03 o 
   5   2   0        1.66       18.51      5.43 o 
   6   2   0      186.27      178.83     11.89 o 
   7   2   0     1131.72     1256.37     57.40 o 
   8   2   0      582.27      576.39     31.76 o 
   9   2   0     1399.78     1379.50     61.14 o 
  10   2   0        8.16       26.32     11.89 o 
  11   2   0       49.78       68.44     13.59 o 
 -11   3   0      855.49      772.03     52.82 o 
 -10   3   0      309.36      299.06     18.85 o 
  -9   3   0      997.27      953.74     44.15 o 
  -8   3   0     1055.03     1115.08     48.06 o 
  -7   3   0     1073.22     1102.34     45.85 o 
  -6   3   0     1210.06     1199.99     57.57 o 
  -5   3   0     2747.40     2912.52    104.44 o 
  -4   3   0      810.21      788.67     35.15 o 
  -3   3   0       61.02       59.27      5.77 o 
  -2   3   0     2068.07     2302.16    106.14 o 
  -1   3   0     1134.88     1302.74     48.74 o 
   0   3   0     5787.15     6426.26    121.89 o 
   1   3   0     6410.29     6006.07    187.32 o 
   2   3   0     3806.55     3803.77    164.22 o 
   3   3   0     1638.76     1530.98     60.97 o 
   4   3   0      583.09      526.46     27.17 o 
   5   3   0      251.80      219.08     11.55 o 
   6   3   0      218.16      226.21     13.42 o 
   7   3   0       69.01       61.65     11.55 o 
   8   3   0      998.45     1004.35     33.63 o 
   9   3   0      496.31      483.50     24.96 o 
  10   3   0       23.72       37.87     11.89 o 
 -11   4   0       47.25       55.87     12.40 o 
 -10   4   0      289.94      274.27     18.34 o 
  -9   4   0      578.22      576.90     28.19 o 
  -8   4   0     1905.91     2137.26     98.50 o 
  -7   4   0      161.13      161.33     11.89 o 
  -6   4   0       69.41       61.82     11.38 o 
  -5   4   0      952.59      874.77     42.12 o 
  -4   4   0      525.82      502.01     23.95 o 
  -3   4   0      496.73      492.16     20.21 o 
  -2   4   0      256.55      227.57     11.72 o 
  -1   4   0     1873.27     1978.14     72.18 o 
   0   4   0     5393.33     6241.33    133.29 o 
   1   4   0     1865.15     1832.76     73.53 o 
   2   4   0     1072.10     1006.22     43.48 o 
   3   4   0     3707.78     3402.13    126.35 o 
   4   4   0      666.27      542.42     25.47 o 
   5   4   0      167.15      134.67     11.89 o 
   6   4   0      312.79      311.12     18.17 o 
   7   4   0      285.50      261.36     17.49 o 
   8   4   0      372.85      364.62     20.38 o 
   9   4   0      354.38      336.43     25.81 o 
  10   4   0      221.35      237.76     20.89 o 
 -11   5   0        2.68       -4.76     12.57 o 
 -10   5   0      153.52      159.47     15.28 o 
  -9   5   0       33.57       43.82      9.68 o 
  -8   5   0      126.78      131.45     13.42 o 
  -7   5   0      279.95      308.23     17.15 o 
  -6   5   0     1157.14     1124.76     51.46 o 
  -5   5   0      212.68      243.36     12.06 o 
  -4   5   0      840.54      943.21     42.46 o 
  -3   5   0      715.48      795.81     27.51 o 
  -2   5   0      588.41      687.12     33.63 o 
  -1   5   0      313.33      315.54     12.40 o 
   0   5   0      285.75      347.79     12.01 o 
   1   5   0      164.95      160.83     10.19 o 
   2   5   0      162.61      199.72     12.57 o 
   3   5   0       54.71       39.74      8.32 o 
   4   5   0      812.24      758.61     31.93 o 
   5   5   0      973.30      842.51     28.53 o 
   6   5   0       48.72       57.74     10.70 o 
   7   5   0     1368.29     1171.29     54.68 o 
   8   5   0      694.07      688.82     31.42 o 
   9   5   0      103.10      110.39     15.28 o 
 -11   6   0      127.49      140.62     17.66 o 
 -10   6   0      180.66      176.45     16.98 o 
  -9   6   0      179.05      187.49     16.81 o 
  -7   6   0      123.32      130.94     11.89 o 
  -6   6   0     1283.64     1269.11     60.29 o 
  -5   6   0      527.33      509.48     26.49 o 
  -4   6   0       42.03       22.25      6.79 o 
  -3   6   0      999.00     1062.09     43.14 o 
  -2   6   0       55.90       37.02      7.47 o 
  -1   6   0     1303.18     1462.37     60.97 o 
   0   6   0       73.52       75.13      9.00 o 
   1   6   0       43.27       42.80      8.15 o 
   2   6   0      361.37      367.50     16.47 o 
   3   6   0      129.40       99.52     11.89 o 
   4   6   0      222.49      197.34     14.94 o 
   5   6   0      146.16      122.95     13.59 o 
   6   6   0       25.92       36.51     10.70 o 
   7   6   0       30.83       29.89     11.04 o 
   8   6   0      161.45      170.85     19.70 o 
 -10   7   0     1243.56     1219.69     60.12 o 
  -9   7   0     1144.60     1196.93     54.51 o 
  -8   7   0      192.14      190.71     14.77 o 
  -6   7   0      606.04      573.33     28.87 o 
  -5   7   0      762.75      679.81     35.15 o 
  -4   7   0      888.90      915.02     39.74 o 
  -3   7   0      322.85      313.50     14.27 o 
  -2   7   0       19.18        0.34      7.64 o 
  -1   7   0     1690.41     1931.43     81.69 o 
   0   7   0     2040.96     2268.85     65.98 o 
   1   7   0     3471.53     3573.31    137.22 o 
   2   7   0      241.17      273.42     15.62 o 
   3   7   0      254.30      253.21     16.30 o 
   4   7   0      103.67       91.20     13.08 o 
   5   7   0        8.04       -2.38     10.87 o 
   6   7   0      192.98      200.56     17.15 o 
   7   7   0       81.51       91.37     14.27 o 
 -10   8   0       12.60        3.74     12.40 o 
  -9   8   0      469.32      378.54     22.25 o 
  -8   8   0      896.07      872.57     42.29 o 
  -7   8   0       33.52       37.02      9.68 o 
  -5   8   0       34.80       42.29     10.87 o 
  -4   8   0        2.13       12.74      7.64 o 
  -3   8   0       88.19       92.89     10.87 o 
  -2   8   0      194.14      240.13     15.79 o 
  -1   8   0      387.80      401.98     19.53 o 
   0   8   0       89.86      103.85      8.40 o 
   1   8   0      288.08      326.24     18.17 o 
   2   8   0      614.86      674.38     35.49 o 
   3   8   0     1278.82     1085.70     61.48 o 
   4   8   0     1023.79      888.19     38.04 o 
   5   8   0      110.72       93.74     14.77 o 
   6   8   0       40.99       70.82     12.74 o 
  -9   9   0       17.67       24.12     12.40 o 
  -8   9   0        3.11       11.72     11.38 o 
  -7   9   0      568.58      477.21     24.79 o 
  -6   9   0      789.03      708.68     32.10 o 
  -5   9   0      830.96      889.55     41.95 o 
  -4   9   0      752.85      770.50     34.14 o 
  -2   9   0      186.85      209.40     15.11 o 
  -1   9   0      590.04      615.96     25.98 o 
   0   9   0       23.31       34.58      9.43 o 
   1   9   0       12.58        2.89     11.89 o 
   2   9   0        8.31       21.74     11.04 o 
   3   9   0       15.96        7.13     11.89 o 
   4   9   0       29.90       32.10     11.89 o 
   5   9   0        1.15      -11.72     11.72 o 
  -7  10   0      442.84      406.22     26.15 o 
  -6  10   0      177.32      170.68     15.62 o 
  -5  10   0      223.21      265.10     16.47 o 
  -4  10   0      865.13      845.22     41.61 o 
  -3  10   0     1506.60     1489.55     64.19 o 
  -2  10   0      656.43      696.97     31.59 o 
  -1  10   0        3.08       26.15      9.85 o 
   0  10   0       72.84       87.47     18.77 o 
   1  10   0      347.86      355.96     19.70 o 
   2  10   0      238.73      258.31     19.36 o 
   3  10   0      232.68      248.12     20.21 o 
   4  10   0       64.71       75.40     14.94 o 
  -5  11   0      267.92      280.72     19.19 o 
  -4  11   0      182.36      213.13     17.15 o 
  -3  11   0      232.71      227.74     16.98 o 
  -2  11   0      206.15      205.49     17.32 o 
  -1  11   0      320.46      351.03     22.76 o 
   0  11   0      274.79      289.61     14.77 o 
   1  11   0      209.46      221.96     18.00 o 
   2  11   0      288.73      339.31     23.27 o 
  -2 -11   1       25.77       37.19     13.08 o 
  -1 -11   1       27.56       24.96     13.42 o 
   0 -11   1       10.82       12.46      7.12 o 
   1 -11   1       62.38       69.29     12.06 o 
   2 -11   1      495.22      541.07     23.10 o 
   3 -11   1      319.64      296.18     18.68 o 
   4 -11   1      823.61      775.94     44.49 o 
   5 -11   1      124.56      133.48     14.77 o 
  -4 -10   1      113.03      113.61     16.64 o 
  -3 -10   1      182.97      206.17     18.34 o 
  -2 -10   1      217.33      247.95     19.53 o 
  -1 -10   1      280.70      297.20     19.19 o 
   0 -10   1      232.40      239.40     10.71 o 
   1 -10   1      167.01      167.62     14.44 o 
   2 -10   1       31.71       39.74     10.02 o 
   3 -10   1      149.02      156.75     13.42 o 
   4 -10   1       15.96       18.85     10.19 o 
   5 -10   1      100.65       92.56     12.74 o 
   6 -10   1      381.46      330.48     19.19 o 
   7 -10   1       38.45       41.78     11.89 o 
  -5  -9   1       73.86      107.50     14.61 o 
  -4  -9   1      388.34      345.09     21.06 o 
  -3  -9   1      885.98      813.13     31.25 o 
  -2  -9   1     1631.32     1578.02     62.84 o 
  -1  -9   1     1271.80     1231.24     64.87 o 
   1  -9   1       74.50       67.76     11.55 o 
   2  -9   1        6.87       -9.00      9.68 o 
   5  -9   1      796.39      809.73     46.19 o 
   6  -9   1       74.95       61.65     12.40 o 
   7  -9   1       30.70       19.02     10.53 o 
   8  -9   1      667.78      581.48     28.70 o 
   9  -9   1     1040.16     1241.43     58.93 o 
  -7  -8   1       91.52       84.91     14.94 o 
  -6  -8   1        6.61       12.40     11.55 o 
  -5  -8   1       56.28       44.49     12.91 o 
  -4  -8   1       87.82       75.06     12.91 o 
  -3  -8   1      349.92      345.77     19.02 o 
  -2  -8   1      137.81      150.98     14.61 o 
  -1  -8   1       81.43       94.59     13.08 o 
   0  -8   1      220.23      214.12     10.74 o 
   1  -8   1      740.18      836.90     38.55 o 
   2  -8   1       49.24       43.48      9.34 o 
   3  -8   1       37.73       41.27      8.66 o 
   4  -8   1      860.95      793.77     41.27 o 
   5  -8   1      764.47      726.35     27.34 o 
   7  -8   1     1013.75      961.05     36.85 o 
   8  -8   1      310.73      292.44     19.36 o 
   9  -8   1      138.63      145.54     15.62 o 
  10  -8   1      179.86      174.58     18.17 o 
  -8  -7   1       38.01       63.35     13.08 o 
  -7  -7   1       47.99       37.87     12.91 o 
  -6  -7   1      387.16      362.75     21.23 o 
  -5  -7   1      319.98      247.95     17.32 o 
  -4  -7   1      351.98      257.80     18.17 o 
  -3  -7   1        2.76       -8.32      8.49 o 
  -2  -7   1       47.71       45.17     10.87 o 
  -1  -7   1       50.14       63.18     11.04 o 
   0  -7   1       62.51       53.73      7.02 o 
   1  -7   1       15.94       20.04      7.47 o 
   2  -7   1       46.55       53.33      8.15 o 
   3  -7   1       43.95       65.72      8.15 o 
   4  -7   1       74.67       81.52      9.85 o 
   5  -7   1     2318.40     2225.06     91.71 o 
   6  -7   1     1618.95     1519.10     72.01 o 
   8  -7   1       17.70       13.08      9.51 o 
   9  -7   1       39.68       36.17     12.91 o 
  10  -7   1       15.62       -0.68     13.93 o 
  -8  -6   1      444.54      418.79     26.49 o 
  -7  -6   1      634.72      647.38     36.17 o 
  -6  -6   1     1236.61      994.84     56.38 o 
  -5  -6   1        7.66        9.34      9.00 o 
  -4  -6   1       15.81        6.28      9.00 o 
  -3  -6   1     2154.56     1976.78     82.71 o 
  -2  -6   1     1170.29     1224.28     58.76 o 
  -1  -6   1       63.84       49.08      9.00 o 
   0  -6   1      254.78      228.71      8.76 o 
   1  -6   1     2050.97     2424.78     92.56 o 
   2  -6   1      231.04      242.85     15.96 o 
   3  -6   1      331.48      298.89     18.17 o 
   4  -6   1     1310.03     1293.57     55.70 o 
   5  -6   1     1780.83     1892.03     77.27 o 
   6  -6   1       76.82       79.82     11.72 o 
   7  -6   1     1539.36     1573.44     74.89 o 
   9  -6   1       60.44       51.12     11.89 o 
  10  -6   1       38.85       26.15     12.06 o 
  11  -6   1       33.51       28.87     13.59 o 
  -9  -5   1      139.60      130.26     16.30 o 
  -8  -5   1       79.95       82.54     13.59 o 
  -7  -5   1       67.87       68.10     10.53 o 
  -6  -5   1      252.07      205.66     16.64 o 
  -5  -5   1       63.25       67.59      9.51 o 
  -4  -5   1      966.98      770.33     37.87 o 
  -3  -5   1     1450.13     1447.26     61.82 o 
  -2  -5   1      383.96      337.78     17.15 o 
  -1  -5   1     3812.58     3851.32    183.24 o 
   0  -5   1     1501.18     1801.70     50.91 o 
   1  -5   1     5882.92     7215.74    223.49 o 
   2  -5   1        7.90        3.74      5.09 o 
   3  -5   1      166.65      116.33      8.83 o 
   4  -5   1      552.23      515.08     26.83 o 
   5  -5   1      163.21      150.13     10.19 o 
   6  -5   1     1434.99     1328.38     57.23 o 
   7  -5   1      554.20      521.71     30.74 o 
   8  -5   1      810.97      745.03     28.02 o 
   9  -5   1      759.93      781.71     33.80 o 
  10  -5   1       13.50       24.79     10.87 o 
  11  -5   1       74.98       92.05     14.27 o 
 -10  -4   1        3.38        9.17     11.72 o 
  -9  -4   1        0.52        4.76     10.19 o 
  -8  -4   1       10.20        0.68      9.34 o 
  -7  -4   1      828.39      815.34     33.12 o 
  -6  -4   1      113.65      109.71     11.72 o 
  -5  -4   1      138.63      136.88     10.87 o 
  -4  -4   1      434.46      473.82     24.45 o 
  -3  -4   1       42.19       39.23      7.98 o 
  -2  -4   1      495.90      570.45     26.32 o 
  -1  -4   1      435.64      447.83     18.00 o 
   0  -4   1      370.47      445.31     15.71 o 
   1  -4   1      196.53      213.64     10.70 o 
   2  -4   1      173.75      193.43      8.49 o 
   3  -4   1      317.30      275.12     13.59 o 
   4  -4   1       19.88       27.68      5.26 o 
   5  -4   1      148.96      133.99      9.68 o 
   6  -4   1     3260.17     3289.53    126.52 o 
   7  -4   1      623.25      659.77     29.89 o 
   8  -4   1      149.70      121.94     14.27 o 
   9  -4   1       25.33       32.10     10.53 o 
  10  -4   1      126.07      115.65     13.76 o 
  11  -4   1       18.39       11.55     12.91 o 
 -10  -3   1      144.00      156.07     17.49 o 
  -9  -3   1      359.37      343.73     20.38 o 
  -8  -3   1      416.75      430.00     20.72 o 
  -7  -3   1      454.91      422.19     19.36 o 
  -6  -3   1      553.40      518.99     27.00 o 
  -5  -3   1     1517.47     1482.58     62.67 o 
  -4  -3   1     1302.40     1094.87     46.87 o 
  -3  -3   1       37.58       20.55      6.11 o 
  -2  -3   1     1255.76     1131.55     48.91 o 
  -1  -3   1     2805.20     2767.49    123.97 o 
   0  -3   1     1174.29     1283.29     32.72 o 
   1  -3   1     1270.53     1522.66     53.83 o 
   2  -3   1      511.62      537.16     25.64 o 
   3  -3   1      388.97      356.30     17.66 o 
   4  -3   1        7.95        7.13      4.76 o 
   5  -3   1       92.53      100.71      8.66 o 
   6  -3   1      291.51      302.97     16.64 o 
   7  -3   1      257.69      247.78     14.77 o 
   8  -3   1       13.35        8.66      9.51 o 
   9  -3   1       16.30       23.27     10.02 o 
  10  -3   1        1.78        2.21      9.51 o 
  11  -3   1       88.33      105.29     14.94 o 
 -11  -2   1      681.35      772.03     40.76 o 
 -10  -2   1      520.02      564.50     35.15 o 
  -9  -2   1       20.15       43.82     11.21 o 
  -8  -2   1      257.82      259.32     17.32 o 
  -7  -2   1      630.94      656.55     26.15 o 
  -6  -2   1      880.35      799.54     40.76 o 
  -5  -2   1       34.29       14.27      5.43 o 
  -4  -2   1      250.14      339.31     14.77 o 
  -3  -2   1      239.03      203.79      8.49 o 
  -2  -2   1     1334.64     1150.23     47.89 o 
  -1  -2   1     9478.65     9208.82    180.19 o 
   0  -2   1     7315.25     8070.40    102.73 o 
   1  -2   1      109.74      114.46      5.43 o 
   2  -2   1       29.51       62.50      5.09 o 
   3  -2   1      620.65      574.18     27.17 o 
   4  -2   1      664.29      550.07     21.91 o 
   5  -2   1      407.35      327.93     17.83 o 
   6  -2   1       27.88       35.83      7.47 o 
   7  -2   1       54.43       41.10      8.15 o 
   8  -2   1      304.32      321.14     15.62 o 
   9  -2   1      411.86      437.30     20.38 o 
  10  -2   1      695.79      804.13     31.08 o 
  11  -2   1      475.80      496.23     27.34 o 
 -11  -1   1       50.60       58.42     14.27 o 
 -10  -1   1      190.57      180.53     16.13 o 
  -9  -1   1      273.92      262.55     17.32 o 
  -8  -1   1        0.31       -1.70      9.34 o 
  -7  -1   1      276.31      284.12     15.62 o 
  -6  -1   1      409.93      399.09     18.17 o 
  -5  -1   1      343.62      299.06     15.79 o 
  -4  -1   1      340.67      299.06     13.25 o 
  -3  -1   1     1123.16     1053.60     41.78 o 
  -2  -1   1      200.19      192.58      9.34 o 
  -1  -1   1      266.97      232.15     11.55 o 
   0  -1   1    11225.20    10155.64   1794.55 o 
   2  -1   1     2762.78     2382.83     85.25 o 
   3  -1   1     1068.57     1060.39     40.42 o 
   4  -1   1     1009.51     1016.24     41.78 o 
   5  -1   1      990.31      985.67     41.44 o 
   6  -1   1      369.17      286.33     12.91 o 
   7  -1   1     1330.79     1274.72     63.68 o 
   8  -1   1      760.72      784.77     43.65 o 
   9  -1   1      367.45      347.80     18.17 o 
  10  -1   1       38.11       32.27     11.55 o 
  11  -1   1      256.73      288.03     20.55 o 
 -11   0   1       14.64       20.38     11.89 o 
 -10   0   1       52.10       63.51     12.40 o 
  -9   0   1      433.77      445.62     23.95 o 
  -8   0   1       38.10       40.25      9.68 o 
  -7   0   1      555.75      595.41     24.29 o 
  -6   0   1        9.09       37.87      6.96 o 
  -5   0   1      142.65      144.69      8.83 o 
  -4   0   1      348.93      313.33     15.45 o 
  -3   0   1      193.68      183.92      8.83 o 
  -2   0   1      205.79      200.90      9.17 o 
  -1   0   1       32.65       34.47      2.21 o 
   1   0   1       54.78       84.40      5.09 o 
   2   0   1     4089.35     3647.02    116.16 o 
   3   0   1      222.23      196.66      8.15 o 
   4   0   1       46.79       23.95      5.09 o 
   5   0   1      227.35      202.43     11.04 o 
   6   0   1      347.38      355.28     14.27 o 
   7   0   1       63.96       62.33     10.02 o 
   8   0   1      355.31      378.71     18.00 o 
   9   0   1      191.05      167.62     14.94 o 
  10   0   1       27.39       26.49     12.57 o 
  11   0   1       21.13       21.06     13.59 o 
 -11   1   1       93.24       83.55     14.94 o 
 -10   1   1      364.21      319.78     19.19 o 
  -9   1   1     1060.24     1163.65     54.85 o 
  -8   1   1      396.41      367.84     18.17 o 
  -7   1   1     1999.42     1918.19     84.40 o 
  -6   1   1      721.57      781.71     37.19 o 
  -5   1   1     2858.15     2808.59     94.42 o 
  -4   1   1     1334.45     1211.37     47.21 o 
  -3   1   1     5050.37     4644.07    136.37 o 
  -2   1   1     3716.19     3629.53     95.78 o 
  -1   1   1      225.35      234.19     10.70 o 
   0   1   1      345.49      359.71     29.04 o 
   1   1   1     1988.72     1899.34     77.27 o 
   2   1   1      546.41      494.19     24.62 o 
   3   1   1      498.89      453.95     21.74 o 
   4   1   1      100.47       96.29      6.79 o 
   5   1   1      424.99      417.77     21.74 o 
   6   1   1     1034.43     1081.96     43.98 o 
   7   1   1      198.05      238.95     14.77 o 
   8   1   1       12.13       31.42      8.15 o 
   9   1   1      870.64      804.98     34.30 o 
  10   1   1      344.42      382.28     23.27 o 
  11   1   1      164.98      236.23     18.17 o 
 -12   2   1       10.40        2.38     19.70 o 
 -11   2   1      538.07      536.65     29.21 o 
 -10   2   1     1795.58     1619.29     80.33 o 
  -9   2   1        3.29       -0.51     11.38 o 
  -8   2   1      170.24      149.79     12.57 o 
  -7   2   1      293.01      272.91     16.98 o 
  -6   2   1      323.44      297.37     15.28 o 
  -5   2   1     1240.64     1147.69     45.34 o 
  -4   2   1      946.20      898.72     37.87 o 
  -3   2   1     2629.73     2654.21    107.84 o 
  -2   2   1      700.26      678.80     25.98 o 
  -1   2   1       27.65       22.93      4.59 o 
   0   2   1     7318.56     7500.96    113.77 o 
   1   2   1    10535.30     9743.27    217.04 o 
   2   2   1     2639.68     2350.22     81.86 o 
   3   2   1     1308.12     1111.85     45.85 o 
   4   2   1        2.26        7.13      5.26 o 
   5   2   1      766.02      655.36     26.83 o 
   6   2   1      352.98      313.67     16.47 o 
   7   2   1      698.70      758.61     40.42 o 
   8   2   1      419.77      420.32     21.57 o 
   9   2   1      149.17      153.86     15.96 o 
  10   2   1      152.63      183.24     16.81 o 
 -12   3   1      142.41      138.07     19.53 o 
 -11   3   1      463.05      498.27     24.29 o 
 -10   3   1       27.63       31.25     10.19 o 
  -9   3   1       39.18       37.87     12.23 o 
  -8   3   1      374.26      360.88     17.49 o 
  -7   3   1       10.56       15.96      7.64 o 
  -6   3   1       54.25       42.12      7.98 o 
  -5   3   1      964.66     1142.42     50.95 o 
  -4   3   1      110.71      107.67      7.64 o 
  -3   3   1      948.57     1022.35     41.95 o 
  -2   3   1     1671.75     1673.30     62.84 o 
  -1   3   1      152.38      170.85      8.49 o 
   0   3   1     1714.26     1933.35     47.37 o 
   1   3   1     3138.76     2961.09    139.26 o 
   2   3   1     1255.37     1216.63     46.70 o 
   3   3   1     4113.66     4079.22    188.68 o 
   4   3   1     1402.81     1220.03     57.23 o 
   5   3   1        5.32       19.02      6.28 o 
   6   3   1       33.33       24.62      8.15 o 
   7   3   1      797.31      798.86     28.70 o 
   8   3   1        1.50        5.77     10.19 o 
   9   3   1      148.78      165.75     15.96 o 
  10   3   1      103.43      111.07     16.81 o 
 -11   4   1       55.73       55.70     14.77 o 
 -10   4   1      356.66      364.45     20.72 o 
  -9   4   1     1022.04     1013.86     51.63 o 
  -8   4   1       13.23       16.98      9.17 o 
  -7   4   1      679.95      734.16     30.74 o 
  -6   4   1     2657.98     2754.92    104.61 o 
  -5   4   1      195.16      223.83     10.87 o 
  -4   4   1      196.42      256.95     10.53 o 
  -3   4   1      150.75      180.19      8.83 o 
  -2   4   1      638.84      868.15     38.38 o 
  -1   4   1        1.62        8.66      4.92 o 
   0   4   1     1103.11     1305.41     36.55 o 
   1   4   1      268.64      271.55     15.96 o 
   2   4   1       80.12       93.74      8.32 o 
   3   4   1       63.19       32.10      8.15 o 
   4   4   1        5.11        1.19      7.13 o 
   5   4   1      137.85      127.88     11.38 o 
   6   4   1      115.56       86.78     12.40 o 
   7   4   1        7.45       25.30      9.34 o 
   8   4   1       32.48       19.19     12.06 o 
   9   4   1       13.02        7.64     11.55 o 
 -11   5   1      377.42      372.26     23.27 o 
 -10   5   1      307.81      302.29     18.85 o 
  -9   5   1      100.07       98.67     13.59 o 
  -8   5   1      191.13      164.73     14.61 o 
  -7   5   1      482.99      498.10     25.30 o 
  -6   5   1      962.21      977.69     43.65 o 
  -5   5   1     1002.96     1072.45     47.21 o 
  -4   5   1        7.12       21.23      6.11 o 
  -3   5   1        2.86       18.34      5.43 o 
  -2   5   1     1221.93     1329.40     51.80 o 
  -1   5   1     5053.76     5692.40    218.74 o 
   0   5   1     3470.13     4101.58    127.63 o 
   1   5   1      241.09      193.60     11.89 o 
   2   5   1        3.58       -5.60      7.13 o 
   3   5   1      654.46      605.26     26.32 o 
   4   5   1      555.46      549.73     31.25 o 
   5   5   1      131.45      134.50     13.42 o 
   6   5   1      267.57      257.46     17.83 o 
   7   5   1        1.13       12.06     10.53 o 
   8   5   1        2.10       10.19     10.53 o 
   9   5   1       37.93       33.12     13.59 o 
 -11   6   1      640.95      607.98     29.21 o 
 -10   6   1     1458.15     1338.91     49.25 o 
  -9   6   1     2055.57     2118.24    102.24 o 
  -7   6   1      512.18      507.10     28.36 o 
  -6   6   1      121.40      104.95     11.55 o 
  -5   6   1        9.77        6.96      9.34 o 
  -4   6   1      127.43       99.52     10.53 o 
  -3   6   1      565.15      628.53     33.80 o 
  -2   6   1      582.86      633.28     34.47 o 
  -1   6   1     1582.98     1667.18     78.29 o 
   0   6   1     1459.09     1491.48     44.26 o 
   1   6   1     1110.00     1131.38     48.06 o 
   2   6   1     3334.07     3143.48    131.45 o 
   3   6   1     2485.75     2533.64    108.01 o 
   4   6   1        2.03       -7.81      9.00 o 
   5   6   1       96.93       88.31     12.40 o 
   6   6   1      122.15      150.47     15.28 o 
   7   6   1      503.82      458.53     24.62 o 
   8   6   1      220.50      235.55     20.04 o 
 -10   7   1        2.03       10.36     11.04 o 
  -9   7   1        4.42        2.04     10.19 o 
  -8   7   1       90.08       91.20     13.42 o 
  -6   7   1      140.03      128.73     13.25 o 
  -5   7   1      209.74      261.36     15.28 o 
  -4   7   1      147.75      161.17     13.25 o 
  -3   7   1       12.28       21.23      6.96 o 
  -2   7   1      229.18      272.40     12.91 o 
  -1   7   1       27.36       30.57      8.15 o 
   0   7   1        3.28        4.28      5.90 o 
   1   7   1       98.46      115.99     13.59 o 
   2   7   1       81.04       61.99     10.70 o 
   3   7   1        2.15       -1.02      9.51 o 
   4   7   1      256.73      238.95     16.81 o 
   5   7   1       75.50       68.27     12.57 o 
   6   7   1      477.56      517.97     25.47 o 
   7   7   1      218.02      212.28     18.68 o 
 -10   8   1       76.31       74.89     15.62 o 
  -9   8   1      284.71      290.06     19.70 o 
  -8   8   1      382.35      400.79     20.21 o 
  -7   8   1      189.49      164.39     15.62 o 
  -5   8   1      952.47      957.99     42.63 o 
  -4   8   1       12.86       14.94      8.32 o 
  -3   8   1      585.61      676.93     27.34 o 
  -2   8   1      360.05      365.64     18.68 o 
  -1   8   1      198.46      168.47     13.59 o 
   0   8   1      245.63      232.99     19.19 o 
   1   8   1      116.19      139.60     14.27 o 
   2   8   1      456.84      522.72     27.85 o 
   3   8   1      244.85      264.93     17.66 o 
   4   8   1       73.77       88.99     12.91 o 
   5   8   1       18.81       18.85     12.57 o 
   6   8   1      156.62      144.18     18.00 o 
  -9   9   1      798.03      770.67     39.91 o 
  -8   9   1      338.75      340.67     20.72 o 
  -7   9   1      295.36      278.01     19.02 o 
  -6   9   1      579.95      552.61     32.95 o 
  -5   9   1      446.16      490.80     20.38 o 
  -4   9   1       61.80       46.02     11.04 o 
  -3   9   1      949.98     1115.76     55.87 o 
  -2   9   1      907.05      905.51     51.80 o 
  -1   9   1       80.60      109.03     12.40 o 
   0   9   1       58.25       97.23      9.18 o 
   1   9   1     1732.10     1680.26     75.57 o 
   2   9   1      583.66      570.28     23.78 o 
   3   9   1      512.20      533.42     24.62 o 
   4   9   1      374.97      361.22     23.10 o 
   5   9   1       73.09       78.97     14.77 o 
  -7  10   1      341.77      280.21     20.38 o 
  -6  10   1      130.47      146.73     14.10 o 
  -5  10   1       55.69       60.80     12.74 o 
  -4  10   1       21.13       18.85     10.02 o 
  -3  10   1        4.71       17.32      9.85 o 
  -2  10   1       86.91       84.40     13.42 o 
  -1  10   1      205.65      216.36     16.30 o 
   0  10   1       40.82       48.94      9.68 o 
   1  10   1      227.16      226.72     16.81 o 
   2  10   1      266.80      298.89     22.25 o 
   3  10   1      191.57      221.11     21.06 o 
  -5  11   1      125.22      139.60     15.28 o 
  -4  11   1      241.76      242.17     18.51 o 
  -3  11   1      256.38      298.04     18.85 o 
  -2  11   1        2.65       -6.45     10.70 o 
  -1  11   1        0.25        8.15     11.21 o 
   0  11   1        0.06        3.43      8.95 o 
   1  11   1        0.08        3.06     12.57 o 
  -2 -11   2      841.91      913.66     40.59 o 
  -1 -11   2      265.16      256.10     20.89 o 
   0 -11   2      514.61      497.56     32.78 o 
   1 -11   2      100.42       90.18     13.93 o 
   2 -11   2      283.84      318.25     17.83 o 
   3 -11   2      239.30      234.19     17.15 o 
   4 -11   2       41.61       64.87     12.74 o 
   5 -11   2       98.64      100.20     14.10 o 
  -4 -10   2       95.86       84.40     15.62 o 
  -3 -10   2      151.12      148.26     16.64 o 
  -2 -10   2      193.44      168.98     17.66 o 
  -1 -10   2      289.16      282.76     19.36 o 
   0 -10   2     1607.99     1634.13     51.20 o 
   1 -10   2       10.69        4.76      9.51 o 
   2 -10   2        1.21       10.53      8.83 o 
   3 -10   2      425.79      403.34     19.19 o 
   4 -10   2      509.30      530.20     24.62 o 
   5 -10   2      417.61      434.59     20.89 o 
   6 -10   2      400.62      340.84     21.40 o 
   7 -10   2      315.58      272.23     19.87 o 
  -6  -9   2       14.60       23.61     11.89 o 
  -5  -9   2       13.29        5.94     11.55 o 
  -4  -9   2       13.44       12.23     11.72 o 
  -3  -9   2        8.00        4.92     11.04 o 
  -2  -9   2        3.25        4.08     11.21 o 
   1  -9   2      410.25      402.83     20.04 o 
   2  -9   2     1335.03     1375.76     57.91 o 
   5  -9   2        9.89       11.38     10.19 o 
   6  -9   2      194.23      195.98     15.62 o 
   7  -9   2      945.16      820.60     37.19 o 
   8  -9   2        1.13       15.11     10.87 o 
   9  -9   2        7.54       -5.94     13.76 o 
  -7  -8   2       13.22       20.55     11.38 o 
  -6  -8   2      632.46      584.20     32.78 o 
  -5  -8   2      653.47      727.88     29.38 o 
  -4  -8   2       11.44       15.79     11.55 o 
  -3  -8   2      138.67      179.17     14.44 o 
  -2  -8   2      501.53      517.80     25.98 o 
  -1  -8   2      542.18      620.38     25.64 o 
   0  -8   2      421.21      444.86     13.32 o 
   1  -8   2       70.91       67.76     11.21 o 
   2  -8   2       26.00       43.31      9.00 o 
   3  -8   2      769.39      761.67     36.68 o 
   4  -8   2      366.78      394.51     17.66 o 
   5  -8   2       72.59       83.72     11.38 o 
   7  -8   2       10.58       -5.77      9.85 o 
   8  -8   2      190.42      181.37     16.81 o 
   9  -8   2      173.20      163.03     16.81 o 
  10  -8   2       74.76       89.84     13.59 o 
  -8  -7   2       83.18      102.07     15.45 o 
  -7  -7   2      129.12      129.07     15.79 o 
  -6  -7   2      504.06      514.74     25.81 o 
  -5  -7   2      214.69      224.34     16.30 o 
  -4  -7   2      122.36      104.44     12.57 o 
  -3  -7   2      132.48      121.43     12.74 o 
  -2  -7   2     2769.79     3156.90    129.58 o 
  -1  -7   2     1540.99     1742.42     75.57 o 
   0  -7   2      270.76      297.71     11.21 o 
   1  -7   2      479.56      525.95     21.06 o 
   2  -7   2     1068.20     1125.10     56.04 o 
   3  -7   2      763.69      761.84     39.40 o 
   4  -7   2      285.35      275.46     14.77 o 
   5  -7   2      515.52      508.46     22.59 o 
   6  -7   2      287.64      264.59     17.15 o 
   8  -7   2      823.16      850.66     36.17 o 
   9  -7   2      464.08      441.89     26.83 o 
  10  -7   2      409.87      371.24     22.59 o 
  -9  -6   2        0.17      -12.40     12.40 o 
  -8  -6   2      149.62      144.18     15.79 o 
  -7  -6   2      124.83      114.46     14.44 o 
  -6  -6   2       41.75       30.40     12.23 o 
  -5  -6   2      111.58       88.65     12.40 o 
  -4  -6   2       47.42       34.81      9.85 o 
  -3  -6   2      345.61      362.75     15.96 o 
  -2  -6   2      132.29      151.32     10.70 o 
  -1  -6   2      384.13      448.51     22.42 o 
   0  -6   2      492.36      582.16     19.28 o 
   1  -6   2     2198.39     2672.38     99.35 o 
   2  -6   2      208.82      256.61     11.38 o 
   3  -6   2        3.61        0.51      6.28 o 
   4  -6   2        7.96       17.83      6.11 o 
   5  -6   2        9.74       16.81      9.34 o 
   6  -6   2      658.85      616.81     32.78 o 
   7  -6   2      374.41      362.58     18.85 o 
   8  -6   2       95.51       93.06     11.89 o 
   9  -6   2        4.59       12.06     10.02 o 
  10  -6   2        5.09      -11.04     11.04 o 
  11  -6   2        3.28       13.42     12.40 o 
  -9  -5   2       89.67       96.46     15.11 o 
  -8  -5   2       54.61       47.21     10.87 o 
  -7  -5   2       21.78       22.25      9.85 o 
  -6  -5   2      138.10      130.09     13.76 o 
  -5  -5   2        4.49        4.42      7.30 o 
  -4  -5   2      176.38      148.77     11.89 o 
  -3  -5   2      584.13      557.03     30.06 o 
  -2  -5   2      430.06      428.98     22.59 o 
  -1  -5   2      933.28      933.87     43.48 o 
   0  -5   2      319.21      342.26     18.94 o 
   1  -5   2       30.98       58.42      7.13 o 
   2  -5   2        7.94       -0.85      5.77 o 
   3  -5   2      248.73      260.34     12.57 o 
   4  -5   2      492.10      617.49     28.70 o 
   5  -5   2      240.15      227.74     12.57 o 
   6  -5   2      169.18      161.17     13.76 o 
   7  -5   2       74.75       62.16     11.55 o 
   8  -5   2        3.12       12.57      8.32 o 
   9  -5   2      300.91      288.53     17.83 o 
  10  -5   2       54.80       35.83     11.72 o 
  11  -5   2       88.86       83.55     14.94 o 
 -10  -4   2      261.02      285.82     21.23 o 
  -9  -4   2      184.20      176.28     16.30 o 
  -8  -4   2      268.40      268.33     16.81 o 
  -7  -4   2       57.54       62.33     11.38 o 
  -6  -4   2      698.92      629.55     30.06 o 
  -5  -4   2      563.41      480.44     23.61 o 
  -4  -4   2      172.63      205.83     11.55 o 
  -3  -4   2     5414.63     5004.44    218.40 o 
  -2  -4   2     5230.34     5285.84    199.89 o 
  -1  -4   2     6105.70     6319.23    205.49 o 
   0  -4   2     1551.61     1747.81     46.53 o 
   1  -4   2     1768.86     1899.85     69.97 o 
   2  -4   2      332.09      309.76     16.47 o 
   3  -4   2      329.71      286.84     11.04 o 
   4  -4   2      522.40      530.37     23.10 o 
   5  -4   2      167.20      129.07      9.34 o 
   6  -4   2        3.55        5.09      9.00 o 
   7  -4   2      712.32      680.32     30.40 o 
   8  -4   2      199.51      277.50     15.62 o 
   9  -4   2     1037.49      934.72     30.91 o 
  10  -4   2        0.73       21.40      9.17 o 
  11  -4   2        2.84      -12.57     12.57 o 
 -11  -3   2      479.45      533.08     26.32 o 
 -10  -3   2      168.26      156.41     16.30 o 
  -9  -3   2       59.91       71.84     11.72 o 
  -8  -3   2      138.98      122.78     18.34 o 
  -7  -3   2        0.68      -12.40     12.40 o 
  -6  -3   2      290.33      263.23     14.61 o 
  -5  -3   2      514.35      508.97     23.95 o 
  -4  -3   2      911.74      833.68     36.68 o 
  -3  -3   2       64.74       33.97      5.43 o 
  -2  -3   2      401.05      280.21     14.77 o 
  -1  -3   2     5870.33     6007.94    168.30 o 
   0  -3   2     4897.04     5520.84    112.00 o 
   1  -3   2      839.44      880.04     37.36 o 
   2  -3   2     1219.18     1490.05     53.50 o 
   3  -3   2      126.42      175.60      8.32 o 
   4  -3   2     1596.82     1499.90     61.31 o 
   5  -3   2      991.95      845.39     37.87 o 
   6  -3   2     2776.06     2598.34    100.88 o 
   7  -3   2      808.91      672.51     35.83 o 
   8  -3   2      292.13      252.02     19.36 o 
   9  -3   2       22.75       27.85      9.17 o 
  10  -3   2      208.26      201.41     15.45 o 
  11  -3   2      516.95      540.05     32.78 o 
 -11  -2   2        0.94       -5.77     12.40 o 
 -10  -2   2        0.92        5.77     10.87 o 
  -9  -2   2      911.43      856.77     39.74 o 
  -8  -2   2     1382.48     1387.14     61.31 o 
  -7  -2   2       91.62      132.29     12.23 o 
  -6  -2   2      787.25      855.92     45.85 o 
  -5  -2   2      853.74      960.88     40.59 o 
  -4  -2   2     1037.39     1010.81     42.29 o 
  -3  -2   2        3.28       -4.76      4.76 o 
  -2  -2   2       25.71       13.93      4.59 o 
  -1  -2   2       98.00       97.14      6.96 o 
   0  -2   2      131.74      156.58      5.70 o 
   1  -2   2       36.49       33.80      5.43 o 
   2  -2   2       14.94       22.25      4.25 o 
   3  -2   2       75.99       90.18      5.94 o 
   4  -2   2     2285.55     2200.61     76.93 o 
   5  -2   2      384.98      367.33     12.06 o 
   6  -2   2     1162.93     1164.50     49.42 o 
   7  -2   2      208.52      199.04     12.06 o 
   8  -2   2      321.18      348.14     15.28 o 
   9  -2   2       88.16      105.97     11.38 o 
  10  -2   2      125.39      119.56     14.61 o 
  11  -2   2       47.54       55.36     12.91 o 
 -11  -1   2      322.39      338.63     22.59 o 
 -10  -1   2      334.57      350.01     20.04 o 
  -9  -1   2      131.80      159.30     15.62 o 
  -8  -1   2      606.29      659.10     34.98 o 
  -7  -1   2     1449.74     1473.75     67.76 o 
  -6  -1   2      176.57      168.47     11.21 o 
  -5  -1   2       52.69      137.73      7.81 o 
  -4  -1   2      562.81      570.11     25.98 o 
  -3  -1   2       98.51       87.29      5.43 o 
  -2  -1   2       91.93       75.57      4.92 o 
  -1  -1   2       10.70       16.47      3.06 o 
   0  -1   2     5796.46     6290.71    179.08 o 
   1  -1   2     1792.96     1789.80     65.21 o 
   2  -1   2        5.87        7.64      4.25 o 
   3  -1   2     1577.23     1485.98     53.67 o 
   4  -1   2       74.14       62.16      6.45 o 
   5  -1   2       52.86       51.63      6.11 o 
   6  -1   2     1049.85     1030.17     45.00 o 
   7  -1   2     1067.26     1004.86     40.76 o 
   8  -1   2       85.71       65.38     11.72 o 
   9  -1   2        3.46       14.77      7.81 o 
  10  -1   2       68.13       53.67     12.74 o 
  11  -1   2       59.83       67.42     13.76 o 
 -11   0   2      287.47      310.61     21.06 o 
 -10   0   2      386.51      399.09     22.25 o 
  -9   0   2       37.90       51.97     10.70 o 
  -8   0   2      419.25      460.57     23.78 o 
  -7   0   2      512.83      504.04     28.19 o 
  -6   0   2      937.62      844.38     33.80 o 
  -5   0   2      621.50      485.36     20.72 o 
  -4   0   2     1359.88     1257.90     46.70 o 
  -3   0   2     8194.03     8022.76    152.33 o 
  -2   0   2     8947.50     9050.72    135.86 o 
  -1   0   2     1881.31     2073.07     57.74 o 
   0   0   2     9941.31    10325.25    458.96 o 
   1   0   2     3680.24     3852.68    100.20 o 
   2   0   2       11.61       14.44      4.25 o 
   3   0   2      105.95       48.74      6.79 o 
   4   0   2      761.51      671.83     30.23 o 
   5   0   2      840.60      672.00     28.53 o 
   6   0   2     1285.17     1092.15     52.65 o 
   7   0   2     1805.17     1802.20     77.78 o 
   8   0   2      351.29      346.62     21.23 o 
   9   0   2       28.66       27.51     10.70 o 
  10   0   2      169.11      169.15     16.64 o 
  11   0   2       29.45       21.23     13.59 o 
 -12   1   2      223.49      245.40     19.70 o 
 -11   1   2      166.98      178.49     22.93 o 
 -10   1   2      684.46      667.93     32.10 o 
  -9   1   2      291.09      279.70     15.79 o 
  -8   1   2       12.30        3.06      9.51 o 
  -7   1   2      158.01      191.22     11.89 o 
  -6   1   2        3.30       55.53      6.79 o 
  -5   1   2        1.63        8.15      9.00 o 
  -4   1   2      777.19      756.41     32.44 o 
  -3   1   2     1329.34     1143.78     43.48 o 
  -2   1   2     2174.13     1979.15     82.03 o 
  -1   1   2      284.39      344.24     16.30 o 
   0   1   2     1664.80     1841.65     50.25 o 
   1   1   2     1193.43     1098.61     43.98 o 
   2   1   2     4245.33     3761.82    145.03 o 
   3   1   2      199.58      166.60      8.32 o 
   4   1   2       18.05       12.57      4.92 o 
   5   1   2      169.38      119.56      8.83 o 
   6   1   2      207.59      171.35     11.38 o 
   7   1   2      877.22      905.17     44.66 o 
   8   1   2      363.03      433.74     20.04 o 
   9   1   2       76.71       56.89     12.57 o 
  10   1   2        4.55       25.98     10.70 o 
 -12   2   2      129.87      117.01     23.10 o 
 -11   2   2       23.01      -17.32     21.57 o 
 -10   2   2       14.28       15.62     11.72 o 
  -9   2   2     1554.28     1524.53     62.33 o 
  -8   2   2      147.73      135.69     12.06 o 
  -7   2   2       63.98       56.72      7.81 o 
  -6   2   2       91.39       81.52      7.64 o 
  -5   2   2      625.66      603.90     25.13 o 
  -4   2   2      442.36      397.56     22.08 o 
  -3   2   2      270.43      245.23     11.21 o 
  -2   2   2       30.26       35.66      4.59 o 
  -1   2   2      415.79      448.68     17.32 o 
   0   2   2      244.56      279.74     16.64 o 
   1   2   2     1158.27     1091.47     43.82 o 
   2   2   2        2.95       11.55      4.92 o 
   3   2   2      856.40      791.90     32.95 o 
   4   2   2        5.78       15.96      5.43 o 
   5   2   2      980.12      851.68     37.70 o 
   6   2   2       11.07       -5.77      7.81 o 
   7   2   2      198.50      196.32     14.27 o 
   8   2   2        1.01       -5.26      9.68 o 
   9   2   2       19.54       32.10     11.04 o 
  10   2   2        7.64      -12.74     13.42 o 
 -12   3   2     1100.64     1315.81     72.52 o 
 -11   3   2      824.87      961.73     56.38 o 
 -10   3   2      260.60      280.55     17.49 o 
  -9   3   2      835.02      887.85     42.97 o 
  -8   3   2      308.18      347.29     15.96 o 
  -7   3   2      419.28      388.22     22.93 o 
  -6   3   2      683.83      672.17     32.95 o 
  -5   3   2     4648.82     4704.69    190.54 o 
  -4   3   2      385.15      348.99     17.83 o 
  -3   3   2       56.01      155.73      9.17 o 
  -2   3   2    22897.45    25058.36    365.81 o 
  -1   3   2       23.89       28.70      4.92 o 
   0   3   2     2478.31     2628.33     86.09 o 
   1   3   2     4412.12     4227.82    166.60 o 
   2   3   2     1077.96      960.03     46.70 o 
   3   3   2      771.89      701.89     32.95 o 
   4   3   2      138.11      113.10      9.68 o 
   5   3   2      479.78      478.06     20.55 o 
   6   3   2      705.14      753.52     41.44 o 
   7   3   2       69.45       49.08     11.72 o 
   8   3   2     1065.20     1158.72     54.34 o 
   9   3   2      455.39      453.44     24.29 o 
 -12   4   2       84.94       93.74     16.13 o 
 -11   4   2      226.80      275.63     18.85 o 
 -10   4   2      632.52      642.45     33.29 o 
  -9   4   2      158.49      168.81     15.96 o 
  -8   4   2      416.20      465.83     25.47 o 
  -7   4   2      205.22      210.24     13.25 o 
  -6   4   2      100.13       91.37     10.02 o 
  -5   4   2      422.08      387.88     16.98 o 
  -4   4   2      492.68      439.68     22.76 o 
  -3   4   2       65.99       21.23      5.94 o 
  -2   4   2       11.67        3.91      5.09 o 
  -1   4   2      331.25      261.19     11.04 o 
   0   4   2     4451.57     5225.31    133.96 o 
   1   4   2     1839.39     2103.98     81.01 o 
   2   4   2     1500.57     1360.31     60.29 o 
   3   4   2       58.62       38.21      7.47 o 
   4   4   2      610.97      547.69     24.12 o 
   5   4   2     1002.07      859.32     37.87 o 
   6   4   2       91.94       60.97     12.57 o 
   7   4   2      517.63      513.72     35.49 o 
   8   4   2      121.00      129.92     14.77 o 
   9   4   2       32.02       40.59     13.93 o 
 -11   5   2       53.54       67.42     14.27 o 
 -10   5   2       60.42       69.80     12.74 o 
  -9   5   2      125.04      126.86     13.59 o 
  -8   5   2      689.84      758.78     28.53 o 
  -7   5   2      125.52      145.20     12.06 o 
  -6   5   2      320.39      371.58     21.57 o 
  -5   5   2      248.82      272.40     13.42 o 
  -4   5   2      243.37      275.97     15.11 o 
  -3   5   2      314.89      323.52     16.30 o 
  -2   5   2       63.17       70.31      7.47 o 
  -1   5   2        5.73       11.38      6.11 o 
   0   5   2      358.53      399.59     16.18 o 
   1   5   2       17.40       30.57      7.13 o 
   2   5   2      745.95      676.42     31.59 o 
   3   5   2      321.31      296.69     15.79 o 
   4   5   2      420.47      376.50     18.51 o 
   5   5   2       39.35       39.40      9.68 o 
   6   5   2      108.35      104.78     13.59 o 
   7   5   2      600.07      568.24     25.13 o 
   8   5   2      362.29      365.30     22.59 o 
 -11   6   2      364.89      365.13     23.78 o 
 -10   6   2      380.17      341.35     23.10 o 
  -9   6   2      205.80      225.87     15.96 o 
  -7   6   2      727.20      684.23     33.63 o 
  -6   6   2      646.32      619.36     23.95 o 
  -5   6   2     1586.10     1536.59     69.29 o 
  -4   6   2     4452.50     5107.86    230.45 o 
  -3   6   2      803.12      853.89     39.06 o 
  -2   6   2       83.55       99.01      8.66 o 
  -1   6   2      237.82      254.74     15.62 o 
   0   6   2      693.17      766.64     23.65 o 
   1   6   2      427.70      404.70     17.66 o 
   2   6   2      160.90      157.60     13.59 o 
   3   6   2       77.72       89.33     10.53 o 
   4   6   2      258.58      222.30     16.30 o 
   5   6   2      279.98      244.38     17.49 o 
   6   6   2      460.47      399.26     28.36 o 
   7   6   2        3.94       -8.49     11.72 o 
   8   6   2       21.79       39.57     12.40 o 
 -10   7   2      192.10      196.32     16.98 o 
  -9   7   2      144.64      141.80     15.45 o 
  -8   7   2      469.91      430.85     20.72 o 
  -6   7   2      954.95      924.19     30.23 o 
  -5   7   2     1063.66      923.85     37.19 o 
  -4   7   2      482.40      460.23     18.51 o 
  -3   7   2      869.01      933.87     36.51 o 
  -2   7   2      314.70      323.86     15.45 o 
  -1   7   2        3.70       14.61      7.64 o 
   0   7   2       22.86       16.55      6.76 o 
   1   7   2      535.24      532.74     22.08 o 
   2   7   2      139.45      163.54     14.77 o 
   3   7   2      429.23      411.15     20.55 o 
   4   7   2      458.13      416.92     22.08 o 
   5   7   2      122.84      119.39     14.61 o 
   6   7   2       75.07       74.55     14.61 o 
   7   7   2       98.98       74.89     16.47 o 
 -10   8   2      587.27      565.01     27.00 o 
  -9   8   2        0.88      -11.21     11.21 o 
  -8   8   2      266.38      265.10     18.17 o 
  -7   8   2      148.81      144.01     14.94 o 
  -6   8   2      600.31      562.12     33.29 o 
  -5   8   2        4.62        0.51      9.00 o 
  -4   8   2      343.83      337.95     17.83 o 
  -3   8   2      304.93      324.37     20.89 o 
  -2   8   2      266.83      300.08     18.51 o 
  -1   8   2       70.81       71.67     11.89 o 
   0   8   2      242.98      208.08     14.69 o 
   1   8   2       59.86       76.08     13.25 o 
   2   8   2     1753.44     1640.69     74.55 o 
   3   8   2      217.52      200.39     17.49 o 
   4   8   2       91.41       91.03     13.25 o 
   5   8   2      265.89      257.97     20.38 o 
   6   8   2       74.41       64.02     15.45 o 
  -9   9   2        4.22       12.06     11.38 o 
  -8   9   2       21.69       33.46     12.23 o 
  -7   9   2       39.36       34.64     10.70 o 
  -6   9   2        4.61       -9.85      9.85 o 
  -5   9   2       76.71      102.58     12.06 o 
  -4   9   2       17.15       17.49      9.68 o 
  -3   9   2      398.18      427.28     22.76 o 
  -2   9   2      433.95      414.04     19.19 o 
  -1   9   2        6.33        3.57      9.68 o 
   0   9   2        5.44        8.66      8.09 o 
   1   9   2        8.80        0.17     11.21 o 
   2   9   2        1.29       -2.38     11.21 o 
   3   9   2       78.06      106.65     14.61 o 
   4   9   2      105.70      123.12     16.81 o 
  -7  10   2       88.72       70.65     14.77 o 
  -6  10   2      294.08      261.19     18.34 o 
  -5  10   2       89.12       96.29     13.08 o 
  -4  10   2      218.71      234.87     15.79 o 
  -3  10   2      506.63      517.29     25.30 o 
  -2  10   2      138.06      171.52     14.77 o 
  -1  10   2     1136.82     1126.63     58.42 o 
   0  10   2       88.90       97.48     10.36 o 
   1  10   2      175.33      172.37     16.30 o 
   2  10   2      223.18      237.76     18.68 o 
   3  10   2      115.04      116.50     17.32 o 
  -5  11   2       91.75       96.46     14.94 o 
  -4  11   2       63.29       85.76     13.59 o 
  -3  11   2      310.55      280.55     20.21 o 
  -2  11   2       56.21       61.31     11.89 o 
  -1  11   2       47.46       48.91     12.57 o 
   0  11   2      104.67      130.78     12.91 o 
  -2 -11   3       13.22       11.89     13.59 o 
  -1 -11   3       21.13       -2.55     12.57 o 
   0 -11   3      293.71      250.22     19.45 o 
   1 -11   3       15.27       15.96     10.53 o 
   2 -11   3      241.25      210.41     16.47 o 
   3 -11   3       84.75       91.20     13.08 o 
   4 -11   3      665.46      671.66     39.57 o 
   5 -11   3      310.89      304.84     18.85 o 
  -5 -10   3       55.28       36.68     16.13 o 
  -4 -10   3      207.91      196.49     18.34 o 
  -3 -10   3      178.82      175.77     16.13 o 
  -2 -10   3      506.13      458.53     23.10 o 
  -1 -10   3       89.13       99.69     14.27 o 
   0 -10   3       13.08       25.70      8.12 o 
   1 -10   3       90.48       66.57     13.08 o 
   2 -10   3      860.04      860.85     27.85 o 
   3 -10   3      987.90      984.14     51.46 o 
   4 -10   3      169.39      150.13     16.13 o 
   5 -10   3      329.17      355.28     19.70 o 
   6 -10   3     1627.07     1492.26     59.44 o 
   7 -10   3       70.90       33.12     13.93 o 
  -6  -9   3       34.45       31.76     12.23 o 
  -5  -9   3      248.77      257.29     19.87 o 
  -4  -9   3      373.81      469.57     29.55 o 
  -3  -9   3      597.03      602.71     29.55 o 
  -2  -9   3     1447.92     1417.88     67.76 o 
   1  -9   3      226.76      216.19     15.96 o 
   2  -9   3      385.14      437.98     26.15 o 
   5  -9   3      310.51      311.29     18.17 o 
   6  -9   3      143.61      136.03     13.42 o 
   7  -9   3       13.29        6.96     11.04 o 
   8  -9   3      323.42      318.25     20.72 o 
   9  -9   3       78.05       54.68     14.44 o 
  -7  -8   3       26.19       24.96     12.57 o 
  -6  -8   3       60.89       66.06     13.76 o 
  -5  -8   3      160.68      179.17     16.98 o 
  -4  -8   3        3.62        2.21      9.51 o 
  -3  -8   3      165.28      144.35     14.10 o 
  -2  -8   3       35.43       37.36     10.02 o 
  -1  -8   3      448.65      515.25     30.06 o 
   0  -8   3     1863.60     2027.69     62.07 o 
   1  -8   3      421.09      445.62     23.44 o 
   2  -8   3     1327.41     1445.39     66.06 o 
   3  -8   3      137.43      147.07     11.89 o 
   4  -8   3      208.93      204.64     14.44 o 
   5  -8   3     1362.22     1270.13     54.51 o 
   7  -8   3      171.73      158.11     13.59 o 
   8  -8   3       18.23       14.77     10.87 o 
   9  -8   3      342.16      392.98     21.57 o 
  10  -8   3      382.73      334.73     23.61 o 
  -8  -7   3       44.81       38.55     12.57 o 
  -7  -7   3      238.90      256.44     19.02 o 
  -6  -7   3      447.75      408.60     21.74 o 
  -5  -7   3      164.44      158.96     14.94 o 
  -4  -7   3        0.53       -8.83      8.83 o 
  -3  -7   3       55.05       51.12      9.68 o 
  -2  -7   3      166.40      168.98     12.91 o 
  -1  -7   3      177.40      155.05     12.91 o 
   0  -7   3      285.97      377.13     12.44 o 
   1  -7   3      100.98      129.58     10.19 o 
   2  -7   3      440.03      545.31     23.10 o 
   3  -7   3     1892.85     1950.28     80.33 o 
   4  -7   3       66.01       60.80      8.83 o 
   5  -7   3       65.09       62.50     10.70 o 
   6  -7   3       40.35       51.29     10.02 o 
   8  -7   3        0.21       -9.68      9.68 o 
   9  -7   3       27.60       25.13     11.72 o 
  10  -7   3       12.11       13.59     11.55 o 
  -9  -6   3      224.56      226.21     20.38 o 
  -8  -6   3      212.28      219.08     16.30 o 
  -7  -6   3      585.73      473.14     29.21 o 
  -6  -6   3     1436.41     1229.54     70.82 o 
  -5  -6   3       48.62       27.17      9.85 o 
  -4  -6   3        1.84        0.17      6.62 o 
  -3  -6   3     1226.02     1272.68     57.06 o 
  -2  -6   3     1623.20     1597.89     68.27 o 
  -1  -6   3      285.65      300.93     17.15 o 
   0  -6   3      252.04      229.55      8.76 o 
   1  -6   3      674.33      768.12     33.63 o 
   2  -6   3      463.34      455.98     19.87 o 
   3  -6   3     1597.70     1746.83     75.57 o 
   4  -6   3      863.66      874.94     33.80 o 
   5  -6   3     1866.67     1906.47     80.33 o 
   6  -6   3     2851.88     2573.72    110.90 o 
   7  -6   3       14.52       20.04      8.32 o 
   8  -6   3       23.64       13.59      9.51 o 
   9  -6   3      107.27      101.90     13.42 o 
  10  -6   3        7.36       22.42     10.53 o 
 -10  -5   3       11.05       32.10     12.40 o 
  -9  -5   3       63.59       63.68     13.08 o 
  -8  -5   3      112.38      111.58     13.25 o 
  -7  -5   3      156.38      115.99     14.77 o 
  -6  -5   3      181.12      158.11     13.76 o 
  -5  -5   3      685.68      687.29     41.44 o 
  -4  -5   3      476.98      386.69     16.81 o 
  -3  -5   3     1296.68     1113.38     58.08 o 
  -2  -5   3     3305.56     3575.35    172.37 o 
  -1  -5   3     3996.42     4859.92    192.24 o 
   0  -5   3     2362.09     2585.70     76.26 o 
   1  -5   3     2093.66     2626.70     89.67 o 
   2  -5   3     1340.14     1470.52     56.55 o 
   3  -5   3      589.54      608.15     30.06 o 
   4  -5   3     1415.23     1256.20     55.19 o 
   5  -5   3     1863.62     1709.98     74.55 o 
   6  -5   3     1600.79     1472.90     63.01 o 
   7  -5   3      600.80      480.10     20.38 o 
   8  -5   3      224.88      219.76     16.47 o 
   9  -5   3     1351.07     1315.64     65.55 o 
  10  -5   3      755.00      697.48     36.34 o 
  11  -5   3       40.79       33.46     12.40 o 
 -10  -4   3       13.32       16.64     11.55 o 
  -9  -4   3       43.20       47.55     11.21 o 
  -8  -4   3       40.91       55.19     11.38 o 
  -7  -4   3      392.92      421.85     25.64 o 
  -6  -4   3       21.18       -4.25      9.85 o 
  -5  -4   3       19.07       22.08      7.30 o 
  -4  -4   3      126.51      112.09      9.17 o 
  -3  -4   3       96.64       95.61      8.83 o 
  -2  -4   3        1.35        0.51      5.60 o 
  -1  -4   3      243.57      288.36     13.59 o 
   0  -4   3       33.03       30.01      4.11 o 
   1  -4   3      339.97      379.56     19.02 o 
   2  -4   3       42.63       54.00      6.11 o 
   3  -4   3     1446.63     1547.80     56.55 o 
   4  -4   3     1407.09     1413.63     56.04 o 
   5  -4   3      345.19      348.82     17.15 o 
   6  -4   3     1092.91      983.63     45.68 o 
   7  -4   3      204.24      193.77     13.42 o 
   8  -4   3      254.64      236.57     15.62 o 
   9  -4   3      141.34      109.88     14.94 o 
  10  -4   3       79.00      105.46     12.23 o 
  11  -4   3      121.80      112.26     16.13 o 
 -11  -3   3      139.43      142.48     18.00 o 
 -10  -3   3      106.34      140.11     14.94 o 
  -9  -3   3       52.36       81.18     11.38 o 
  -8  -3   3     3660.81     3394.66    140.45 o 
  -7  -3   3     3536.90     3609.32    136.54 o 
  -6  -3   3     1890.94     2026.71     81.01 o 
  -5  -3   3      977.17     1050.71     47.72 o 
  -4  -3   3       35.10        9.85      5.77 o 
  -3  -3   3        2.83        6.11      4.76 o 
  -2  -3   3      172.29      123.97      7.30 o 
  -1  -3   3     2254.80     2333.41    107.67 o 
   0  -3   3      365.44      353.70      8.89 o 
   1  -3   3      549.25      583.69     25.13 o 
   2  -3   3     3040.46     3179.83    129.92 o 
   3  -3   3     4333.52     4186.22    160.32 o 
   4  -3   3        1.08        2.72      4.59 o 
   5  -3   3     1916.28     1715.58     76.08 o 
   6  -3   3        0.40       11.04      6.11 o 
   7  -3   3       77.53       96.29     10.19 o 
   8  -3   3      289.46      254.91     15.62 o 
   9  -3   3        1.66       14.27      7.98 o 
  10  -3   3        7.83        6.62     10.02 o 
  11  -3   3        5.33       15.11     11.89 o 
 -11  -2   3      195.42      193.60     18.51 o 
 -10  -2   3      155.43      164.22     15.62 o 
  -9  -2   3      146.94      139.43     14.27 o 
  -8  -2   3      588.72      598.81     29.21 o 
  -7  -2   3      489.40      531.73     28.53 o 
  -6  -2   3     2991.08     3065.70    114.97 o 
  -5  -2   3      164.80      129.75      8.32 o 
  -4  -2   3      196.59      308.74     12.74 o 
  -3  -2   3    26571.23    23540.29    361.39 o 
  -2  -2   3     1371.44     1176.90     48.06 o 
  -1  -2   3       66.98       49.59      5.77 o 
   0  -2   3       64.98       83.72      4.44 o 
   1  -2   3     9344.58    11028.68    180.36 o 
   2  -2   3     4150.97     4010.28    134.33 o 
   3  -2   3       96.34       52.48      5.77 o 
   4  -2   3     1121.15      977.01     40.76 o 
   5  -2   3     1220.79     1172.31     47.89 o 
   6  -2   3     1682.30     1639.67     69.12 o 
   7  -2   3     1742.48     1823.59     74.38 o 
   8  -2   3      256.64      236.91     18.85 o 
   9  -2   3      926.29      941.18     47.38 o 
  10  -2   3      190.86      233.00     18.17 o 
  11  -2   3       68.62       85.08     14.10 o 
 -11  -1   3      124.00      159.30     15.96 o 
 -10  -1   3       81.58      108.86     12.91 o 
  -9  -1   3     1162.82     1248.56     60.29 o 
  -8  -1   3        1.36       -5.94      9.00 o 
  -7  -1   3       69.62       67.42      8.66 o 
  -6  -1   3      429.94      401.64     20.55 o 
  -5  -1   3      549.97      473.14     26.15 o 
  -4  -1   3      316.34      246.25     13.25 o 
  -3  -1   3      296.48      279.53     14.61 o 
  -2  -1   3      246.59      233.85     10.53 o 
  -1  -1   3      700.38      797.84     29.55 o 
   0  -1   3     2643.61     2907.46    152.67 o 
   1  -1   3   106751.10   112694.95    545.31 o 
   2  -1   3    12706.65    13582.19    223.49 o 
   3  -1   3      875.58     1023.54     42.80 o 
   4  -1   3     1563.70     1535.40     57.40 o 
   5  -1   3     1070.87      946.10     39.06 o 
   6  -1   3      740.26      713.61     38.72 o 
   7  -1   3      194.94      204.47     12.91 o 
   8  -1   3      183.33      167.45     14.27 o 
   9  -1   3       36.41       47.04     10.36 o 
  10  -1   3      426.22      458.19     30.57 o 
  11  -1   3      461.06      490.63     26.49 o 
 -12   0   3      368.56      400.79     23.10 o 
 -11   0   3      567.07      611.20     31.25 o 
 -10   0   3      225.32      240.47     16.47 o 
  -9   0   3      229.49      210.41     14.77 o 
  -8   0   3       22.26        9.17      8.66 o 
  -7   0   3        9.85       15.96      6.11 o 
  -6   0   3     1632.35     1730.70     70.99 o 
  -5   0   3      200.35      251.17     10.02 o 
  -4   0   3      157.78      170.68      6.96 o 
  -3   0   3      543.22      586.41     24.96 o 
  -2   0   3      950.69      964.27     35.32 o 
  -1   0   3      564.26      571.13     23.27 o 
   0   0   3     2368.04     2475.51     96.38 o 
   1   0   3     2018.74     2089.54     83.55 o 
   2   0   3       54.27       69.80      5.26 o 
   3   0   3      334.32      356.13     17.66 o 
   4   0   3      665.91      645.00     26.15 o 
   5   0   3      162.68      155.22      9.68 o 
   6   0   3       81.57       90.52      9.51 o 
   7   0   3       99.61      102.58     12.23 o 
   8   0   3      248.62      285.14     16.81 o 
   9   0   3      160.68      151.99     15.45 o 
  10   0   3       26.42       21.74     11.55 o 
 -12   1   3      348.93      363.94     22.59 o 
 -11   1   3      271.58      312.31     19.02 o 
 -10   1   3      222.07      264.93     15.11 o 
  -9   1   3      130.61      141.97     13.76 o 
  -8   1   3      947.18     1014.88     45.68 o 
  -7   1   3      911.10      867.47     43.31 o 
  -6   1   3      837.80      827.90     35.66 o 
  -5   1   3     4219.14     3836.20    165.07 o 
  -4   1   3     3071.80     2606.32     85.42 o 
  -3   1   3     6542.37     5895.18    165.92 o 
  -2   1   3     5383.29     4955.36    136.03 o 
  -1   1   3      514.37      488.76     19.36 o 
   0   1   3      183.12      163.80      8.58 o 
   1   1   3      699.14      653.66     27.51 o 
   2   1   3      737.55      617.32     28.87 o 
   3   1   3      382.44      318.25     15.62 o 
   4   1   3      601.83      500.99     23.95 o 
   5   1   3     1171.45     1137.84     49.25 o 
   6   1   3      454.88      457.51     25.98 o 
   7   1   3        0.81        9.00      8.66 o 
   8   1   3        7.86        2.72      9.00 o 
   9   1   3       32.70       50.27     11.04 o 
  10   1   3       33.06       16.98     12.40 o 
 -12   2   3       52.99       43.65     13.42 o 
 -11   2   3     1886.06     1837.86     66.06 o 
 -10   2   3      907.55      874.77     29.21 o 
  -9   2   3       21.80       56.21     10.02 o 
  -8   2   3      493.74      482.31     23.27 o 
  -7   2   3      431.31      407.07     18.00 o 
  -6   2   3      296.00      255.76     12.23 o 
  -5   2   3     1405.63     1294.25     51.12 o 
  -4   2   3     3710.57     3534.42    144.01 o 
  -3   2   3     1496.26     1285.24     51.29 o 
  -2   2   3      310.97      298.38     11.38 o 
  -1   2   3       66.04       65.89      5.60 o 
   0   2   3     2734.40     2718.28     82.20 o 
   1   2   3     1801.83     1696.73     67.59 o 
   2   2   3     2366.77     2156.62     78.29 o 
   3   2   3     1953.19     1727.30     72.35 o 
   4   2   3     1237.36     1127.82     50.95 o 
   5   2   3      833.02      748.25     38.38 o 
   6   2   3      659.97      648.23     30.74 o 
   7   2   3      583.85      560.09     28.70 o 
   8   2   3      189.65      201.24     14.94 o 
   9   2   3      788.12      866.96     44.66 o 
  10   2   3      695.25      748.93     35.49 o 
 -12   3   3        0.54       -1.02      9.51 o 
 -11   3   3        0.13      -12.74     12.74 o 
 -10   3   3        9.57        7.47      9.00 o 
  -9   3   3     1264.15     1425.18     62.16 o 
  -8   3   3       69.20       88.82     12.06 o 
  -7   3   3      163.66      158.96     12.57 o 
  -6   3   3        1.40       -7.13      7.13 o 
  -5   3   3       30.07       51.97      8.32 o 
  -4   3   3      556.87      528.50     26.83 o 
  -3   3   3      115.40      115.31      7.13 o 
  -2   3   3      621.30      612.90     25.98 o 
  -1   3   3      235.71      287.01     15.96 o 
   0   3   3       22.88       27.71      4.26 o 
   1   3   3     2775.44     2786.17    101.56 o 
   2   3   3       89.80       91.54      8.49 o 
   3   3   3       18.97       15.96      6.62 o 
   4   3   3      754.41      702.23     38.89 o 
   5   3   3     1111.20     1058.53     50.95 o 
   6   3   3       54.42       44.15      9.51 o 
   7   3   3       98.30       93.91     12.57 o 
   8   3   3      189.31      189.19     16.47 o 
   9   3   3      156.00      187.83     16.81 o 
 -12   4   3      141.30      131.45     18.00 o 
 -11   4   3      541.15      599.32     26.49 o 
 -10   4   3       58.70       76.42     12.06 o 
  -9   4   3     1117.54     1018.96     60.29 o 
  -8   4   3      656.28      630.39     27.00 o 
  -7   4   3      860.06      905.00     49.93 o 
  -6   4   3      489.75      468.55     25.30 o 
  -5   4   3       52.64       36.68      6.45 o 
  -4   4   3      170.61      151.15      9.00 o 
  -3   4   3      363.37      523.91     25.47 o 
  -2   4   3       62.86      127.54      7.98 o 
  -1   4   3      247.52      262.55     13.08 o 
   0   4   3      227.90      244.06     20.63 o 
   1   4   3      231.74      223.83     11.89 o 
   2   4   3       50.16       61.82      8.32 o 
   3   4   3      364.21      389.41     21.40 o 
   4   4   3       63.13       47.04      9.85 o 
   5   4   3      702.53      707.84     40.59 o 
   6   4   3     1174.79     1100.47     48.06 o 
   7   4   3      115.44      121.60     14.10 o 
   8   4   3      363.85      334.90     21.74 o 
   9   4   3      160.88      140.45     17.83 o 
 -11   5   3       10.17        4.76     11.72 o 
 -10   5   3      445.49      477.38     30.74 o 
  -9   5   3      754.68      740.44     34.98 o 
  -8   5   3      403.61      424.40     32.61 o 
  -7   5   3      492.03      489.44     23.44 o 
  -6   5   3       47.63       29.55      7.81 o 
  -5   5   3     1487.28     1475.28     62.33 o 
  -4   5   3     2406.48     2350.05     96.29 o 
  -3   5   3     1757.38     2005.65     80.67 o 
  -2   5   3     3278.63     3526.78    173.22 o 
  -1   5   3       99.65      151.99     11.38 o 
   0   5   3     1845.51     1873.72     55.20 o 
   1   5   3     1127.57     1094.87     43.82 o 
   2   5   3      283.41      272.74     14.77 o 
   3   5   3      409.11      380.41     18.17 o 
   4   5   3       95.41       89.16     11.89 o 
   5   5   3      403.66      391.62     20.38 o 
   6   5   3      619.91      554.31     24.79 o 
   7   5   3      112.64      114.80     14.10 o 
   8   5   3       26.09       35.32     13.25 o 
 -11   6   3      354.67      307.22     23.10 o 
 -10   6   3     1212.28     1061.41     58.59 o 
  -9   6   3      436.71      451.57     29.04 o 
  -7   6   3       15.76       14.27      9.68 o 
  -6   6   3       32.09       45.68      9.00 o 
  -5   6   3      356.98      323.52     16.98 o 
  -4   6   3     1382.40     1492.09     54.00 o 
  -3   6   3      772.48      827.05     37.02 o 
  -2   6   3      988.00     1065.15     44.32 o 
  -1   6   3      471.82      492.16     18.17 o 
   0   6   3      718.17      804.71     27.42 o 
   1   6   3     2044.23     2102.79     90.52 o 
   2   6   3     1230.18     1200.33     57.57 o 
   3   6   3        1.67       -1.19      8.83 o 
   4   6   3      101.82       78.97     13.59 o 
   5   6   3      428.49      430.68     35.32 o 
   6   6   3       71.03       70.99     14.10 o 
   7   6   3      237.16      233.51     19.53 o 
 -10   7   3      170.38      158.28     16.30 o 
  -9   7   3      979.12      901.27     48.23 o 
  -8   7   3        0.29       -3.57      9.68 o 
  -6   7   3      233.29      204.64     15.28 o 
  -5   7   3     1618.28     1583.29     70.48 o 
  -4   7   3        0.48        0.00      7.98 o 
  -3   7   3       29.91       24.79      8.66 o 
  -2   7   3        7.53        3.74      8.15 o 
  -1   7   3        4.97       14.61      8.49 o 
   0   7   3       32.37       37.96      7.19 o 
   1   7   3      177.23      155.73     14.77 o 
   2   7   3       10.25        1.53     10.70 o 
   3   7   3      614.60      598.13     36.85 o 
   4   7   3      761.11      707.33     27.68 o 
   5   7   3      626.76      538.01     29.72 o 
   6   7   3       54.62       67.42     13.25 o 
 -10   8   3      298.59      256.61     21.06 o 
  -9   8   3      396.81      351.88     21.74 o 
  -8   8   3      252.91      253.55     17.66 o 
  -7   8   3      235.38      232.83     16.30 o 
  -6   8   3      694.33      610.53     29.21 o 
  -5   8   3     1024.46     1053.26     54.85 o 
  -4   8   3      168.77      146.56     12.57 o 
  -3   8   3      253.17      237.76     14.94 o 
  -2   8   3      761.66      751.14     31.42 o 
  -1   8   3      444.45      376.33     23.95 o 
   0   8   3        1.39       -4.19      7.08 o 
   1   8   3      132.06      141.13     14.27 o 
   2   8   3      250.66      230.45     17.83 o 
   3   8   3       77.11       72.86     14.10 o 
   4   8   3       93.05       92.39     14.77 o 
   5   8   3        1.85       11.21     12.06 o 
  -9   9   3      281.20      216.53     20.04 o 
  -8   9   3      311.38      303.82     19.70 o 
  -7   9   3      327.34      293.12     19.19 o 
  -6   9   3      245.42      238.78     16.64 o 
  -5   9   3      135.91      156.58     14.27 o 
  -4   9   3      251.45      266.12     16.30 o 
  -3   9   3     1312.52     1337.55     48.74 o 
  -2   9   3     1929.51     1930.58     80.50 o 
  -1   9   3     1462.35     1558.33     65.72 o 
   0   9   3      767.36      866.16     28.59 o 
   1   9   3      521.83      506.76     23.27 o 
   2   9   3      219.91      179.34     17.66 o 
   3   9   3      363.91      374.13     23.44 o 
   4   9   3      231.46      251.85     21.57 o 
  -7  10   3      400.17      411.32     22.59 o 
  -6  10   3       36.38       35.32     11.55 o 
  -5  10   3       53.97       48.40     12.40 o 
  -4  10   3       61.18       54.85     11.55 o 
  -3  10   3      111.33      128.05     14.10 o 
  -2  10   3       96.46       92.56     12.91 o 
  -1  10   3      291.79      306.37     23.27 o 
   0  10   3       35.00       44.06      9.11 o 
   1  10   3       67.10       82.20     14.27 o 
   2  10   3       87.90       84.74     15.79 o 
  -5  11   3      527.50      514.23     26.15 o 
  -4  11   3       59.06       42.29     12.91 o 
  -3  11   3        0.83       18.34      9.34 o 
  -2  11   3       20.66       22.42     11.72 o 
  -1  11   3       13.74       16.98     11.55 o 
  -2 -11   4      309.14      303.31     20.38 o 
  -1 -11   4      111.22      129.58     15.45 o 
   0 -11   4      470.93      482.86     17.70 o 
   1 -11   4      293.59      243.36     19.19 o 
   2 -11   4      573.59      586.07     37.70 o 
   3 -11   4      455.45      449.19     21.74 o 
   4 -11   4      169.22      162.18     16.47 o 
   5 -11   4      261.64      262.72     18.85 o 
  -5 -10   4       10.30       15.96     12.23 o 
  -4 -10   4       82.55       90.35     14.94 o 
  -3 -10   4       20.28       15.45     11.38 o 
  -2 -10   4     1074.46     1027.96     54.34 o 
  -1 -10   4     1592.86     1717.96     85.76 o 
   0 -10   4      398.27      445.21     18.55 o 
   1 -10   4      206.92      243.36     15.45 o 
   2 -10   4       43.79       41.78     11.38 o 
   3 -10   4       36.39       28.70     11.04 o 
   4 -10   4      537.21      602.88     25.64 o 
   5 -10   4      388.83      363.77     22.08 o 
   6 -10   4      294.71      259.15     19.87 o 
   7 -10   4       24.89       29.89     11.04 o 
  -6  -9   4        0.16       -0.34     11.04 o 
  -5  -9   4       44.19       42.63     13.08 o 
  -4  -9   4       47.40       43.14     12.40 o 
  -3  -9   4      109.02       96.63     13.08 o 
  -2  -9   4       73.82       66.40     12.06 o 
   1  -9   4      111.44      133.65     12.23 o 
   2  -9   4      985.64     1090.96     55.02 o 
   5  -9   4       83.06       91.03     12.23 o 
   6  -9   4       19.30       45.34      9.68 o 
   7  -9   4      253.39      220.09     16.64 o 
   8  -9   4       89.53       69.46     13.93 o 
   9  -9   4        0.70       14.77     11.38 o 
  -7  -8   4      216.65      200.39     17.49 o 
  -6  -8   4      195.62      204.13     16.64 o 
  -5  -8   4     1349.05     1327.87     67.08 o 
  -4  -8   4      278.72      304.33     18.17 o 
  -3  -8   4      122.23      133.99     12.23 o 
  -2  -8   4      467.85      474.15     21.57 o 
  -1  -8   4      202.08      218.23     15.79 o 
   0  -8   4      219.24      238.00     10.85 o 
   1  -8   4      434.26      435.60     20.72 o 
   2  -8   4      394.29      401.30     20.55 o 
   3  -8   4      263.03      302.29     18.17 o 
   4  -8   4      939.74      934.89     49.93 o 
   5  -8   4      123.06      105.46     13.42 o 
   6  -8   4      281.61      281.40     17.32 o 
   7  -8   4      188.47      174.58     14.10 o 
   8  -8   4        2.41        0.00      9.85 o 
   9  -8   4       82.99       91.37     13.93 o 
  -8  -7   4       74.11       71.16     14.10 o 
  -7  -7   4      456.73      443.76     22.25 o 
  -6  -7   4     1413.37     1241.26     55.36 o 
  -5  -7   4     1569.98     1350.29     59.44 o 
  -4  -7   4      126.80      140.96     13.08 o 
  -3  -7   4       41.33       52.31      8.66 o 
  -2  -7   4     2244.47     2264.46     91.71 o 
  -1  -7   4      174.08      202.77     14.44 o 
   0  -7   4      159.66      141.91      8.22 o 
   1  -7   4      214.25      176.96     14.10 o 
   2  -7   4     1196.66     1423.99     57.74 o 
   3  -7   4     1023.13     1003.67     47.04 o 
   4  -7   4     1340.56     1241.60     55.53 o 
   5  -7   4     2705.26     2637.91    111.41 o 
   6  -7   4     1596.19     1586.69     74.89 o 
   7  -7   4      594.30      583.01     24.62 o 
   8  -7   4      471.56      448.00     21.74 o 
   9  -7   4       33.98       39.23     11.55 o 
  10  -7   4      187.19      165.41     17.83 o 
  -9  -6   4      114.03      111.92     16.81 o 
  -8  -6   4        7.43       17.15     10.70 o 
  -7  -6   4      101.72       73.20     12.57 o 
  -6  -6   4       47.05       55.36     10.70 o 
  -5  -6   4       52.65       48.23     10.36 o 
  -4  -6   4        0.76        1.53      6.79 o 
  -3  -6   4       16.98        5.77      7.13 o 
  -2  -6   4      176.35      171.35     11.55 o 
  -1  -6   4       77.16       78.63      9.68 o 
   0  -6   4      116.02      126.82      6.82 o 
   1  -6   4      550.17      584.54     28.53 o 
   2  -6   4     3110.88     3792.56    171.86 o 
   3  -6   4      216.77      172.71     13.42 o 
   4  -6   4      189.18      183.41     11.55 o 
   5  -6   4      377.88      347.12     16.81 o 
   6  -6   4       15.42        6.96      8.83 o 
   7  -6   4      148.40      124.31     13.08 o 
   8  -6   4       38.30       47.55     10.53 o 
   9  -6   4      243.92      164.90     17.49 o 
  10  -6   4      249.87      229.10     18.85 o 
 -10  -5   4       55.31       55.36     13.59 o 
  -9  -5   4       15.38       38.55     10.87 o 
  -8  -5   4      175.46      193.77     16.47 o 
  -7  -5   4        0.87       12.40      9.85 o 
  -6  -5   4      186.33      198.02     13.93 o 
  -5  -5   4      339.66      334.39     16.13 o 
  -4  -5   4      499.38      409.28     21.40 o 
  -3  -5   4      373.71      317.57     13.25 o 
  -2  -5   4      510.21      524.42     21.40 o 
  -1  -5   4       34.70       20.21      7.64 o 
   0  -5   4      164.08      234.18      8.49 o 
   1  -5   4      101.33       95.44      7.81 o 
   2  -5   4        3.14        7.98      5.60 o 
   3  -5   4      200.74      217.38     12.23 o 
   4  -5   4     1687.36     1599.76     72.18 o 
   5  -5   4      125.19      105.12      9.68 o 
   6  -5   4      114.74       84.91     10.53 o 
   7  -5   4       44.76       51.12      9.00 o 
   8  -5   4       55.72       56.38     10.36 o 
   9  -5   4       10.84       13.25      9.17 o 
  10  -5   4       20.56       34.30     12.23 o 
 -10  -4   4       98.50      107.84     14.77 o 
  -9  -4   4       25.47       32.27     10.70 o 
  -8  -4   4      452.59      466.34     19.87 o 
  -7  -4   4     1125.80     1003.33     41.44 o 
  -6  -4   4     1329.34     1391.22     65.72 o 
  -5  -4   4     2196.52     2115.35     88.99 o 
  -4  -4   4     3991.58     3533.23    131.28 o 
  -3  -4   4     1373.41     1206.61     53.67 o 
  -2  -4   4      308.33      245.74     10.36 o 
  -1  -4   4     1067.29     1089.27     48.57 o 
   0  -4   4      841.27      917.56     37.96 o 
   1  -4   4      613.56      669.45     29.72 o 
   2  -4   4      308.94      244.55     12.40 o 
   3  -4   4     1049.13     1001.46     41.95 o 
   4  -4   4      829.89      720.91     34.47 o 
   5  -4   4     1545.41     1330.59     62.16 o 
   6  -4   4      366.64      323.69     15.28 o 
   7  -4   4        8.39       -1.53      8.49 o 
   8  -4   4      151.79      136.20     13.42 o 
   9  -4   4       28.42       31.76     10.53 o 
  10  -4   4        2.10        1.87     10.36 o 
 -11  -3   4       62.62       59.10     14.61 o 
 -10  -3   4       31.02       32.78     10.70 o 
  -9  -3   4       87.54       78.97     12.74 o 
  -8  -3   4        0.52       -8.83     10.70 o 
  -7  -3   4      233.95      257.63     14.61 o 
  -6  -3   4      787.85      715.82     37.36 o 
  -5  -3   4     1513.16     1367.61     58.08 o 
  -4  -3   4        3.17       14.10      5.94 o 
  -3  -3   4       79.68      130.77      7.98 o 
  -2  -3   4      360.76      363.09     16.98 o 
  -1  -3   4     1173.79     1195.24     45.34 o 
   0  -3   4      203.12      283.68      8.28 o 
   1  -3   4       10.47        9.34      4.08 o 
   2  -3   4     1992.09     1934.32     70.14 o 
   3  -3   4      630.79      547.35     25.81 o 
   4  -3   4     1558.79     1483.09     58.42 o 
   5  -3   4      725.83      601.69     27.34 o 
   6  -3   4      449.23      444.44     21.23 o 
   7  -3   4       56.31       56.21      8.49 o 
   8  -3   4       11.20        6.45      9.00 o 
   9  -3   4       76.52       79.99     12.06 o 
  10  -3   4      417.96      403.00     25.30 o 
  11  -3   4      261.73      281.06     21.74 o 
 -11  -2   4       41.13       43.31     12.91 o 
 -10  -2   4       69.98       98.50     11.72 o 
  -9  -2   4      407.61      388.05     23.61 o 
  -8  -2   4       42.53       45.85      9.51 o 
  -7  -2   4        0.31        1.53      9.17 o 
  -6  -2   4      436.79      452.42     23.10 o 
  -5  -2   4        3.15        3.91      5.09 o 
  -4  -2   4       38.25       48.06      5.77 o 
  -3  -2   4      140.95      115.31      7.13 o 
  -2  -2   4      139.83      135.69      6.62 o 
  -1  -2   4     1736.26     1786.57     81.69 o 
   0  -2   4     3054.09     3651.65     77.81 o 
   1  -2   4    13975.38    17055.64    241.83 o 
   2  -2   4    41899.30    47382.87    459.21 o 
   3  -2   4     1768.02     1825.63     70.14 o 
   4  -2   4      402.77      468.89     21.91 o 
   5  -2   4       18.37       25.30      6.28 o 
   6  -2   4      262.96      291.42     14.94 o 
   7  -2   4        9.80       12.06      7.64 o 
   8  -2   4      119.14      110.73     13.59 o 
   9  -2   4       98.83      105.12     12.91 o 
  10  -2   4       20.44       37.70     10.87 o 
 -11  -1   4      321.59      359.35     22.76 o 
 -10  -1   4      443.80      515.93     20.89 o 
  -9  -1   4       37.12       48.74      9.51 o 
  -8  -1   4      786.78      762.01     34.64 o 
  -7  -1   4       59.19       38.55      8.49 o 
  -6  -1   4       34.26       63.51      7.47 o 
  -5  -1   4     1701.19     1666.67     68.61 o 
  -4  -1   4      324.34      211.94     12.40 o 
  -3  -1   4     1316.10     1288.13     48.23 o 
  -2  -1   4     1106.14     1123.91     40.25 o 
  -1  -1   4     1124.64     1086.21     42.29 o 
   0  -1   4      138.73      121.12      4.93 o 
   1  -1   4       43.98       84.40      5.60 o 
   2  -1   4      178.32      287.86     10.02 o 
   3  -1   4     1423.53     1479.87     59.44 o 
   4  -1   4      363.91      361.90     15.62 o 
   5  -1   4      459.03      433.40     17.49 o 
   6  -1   4       95.23       98.67      8.83 o 
   7  -1   4     1538.52     1542.36     68.10 o 
   8  -1   4      197.35      216.19     15.45 o 
   9  -1   4       63.53       69.63     10.87 o 
  10  -1   4       16.05       20.89     10.87 o 
 -12   0   4        4.06       -7.13     13.25 o 
 -11   0   4        3.11        9.68     11.21 o 
 -10   0   4       33.32       57.91     11.21 o 
  -9   0   4      207.75      200.56     14.94 o 
  -8   0   4      460.16      466.51     23.10 o 
  -7   0   4      305.12      315.88     12.57 o 
  -6   0   4     2468.12     2707.20    131.45 o 
  -5   0   4     4462.34     4847.69    157.60 o 
  -4   0   4     5629.93     5696.65    154.54 o 
  -3   0   4     8966.69     8988.73    178.66 o 
  -2   0   4     9718.97    10064.92    178.49 o 
  -1   0   4     1812.94     1792.85     80.67 o 
   0   0   4      762.97      996.66     32.86 o 
   1   0   4       12.07       15.62      4.92 o 
   2   0   4     1150.35     1129.85     44.15 o 
   3   0   4      566.06      473.65     24.29 o 
   4   0   4     1648.61     1508.23     64.53 o 
   5   0   4     1909.99     1852.29     82.37 o 
   6   0   4     1663.39     1596.88     63.01 o 
   7   0   4      547.07      550.07     21.57 o 
   8   0   4       46.08       48.91     10.70 o 
   9   0   4        8.39       12.23      9.17 o 
  10   0   4      352.40      310.61     22.42 o 
 -12   1   4       25.87       30.23     12.74 o 
 -11   1   4       69.34       72.52     12.23 o 
 -10   1   4      316.83      352.73     18.17 o 
  -9   1   4     1187.74     1277.77     61.48 o 
  -8   1   4      298.84      321.31     17.66 o 
  -7   1   4       23.36       21.40      8.15 o 
  -6   1   4      411.87      399.09     16.30 o 
  -5   1   4      672.57      606.45     30.06 o 
  -4   1   4      813.24      761.84     34.64 o 
  -3   1   4     2011.35     1964.38     96.80 o 
  -2   1   4     1385.66     1464.07     54.85 o 
  -1   1   4      266.27      274.27     13.08 o 
   0   1   4      279.47      256.91      9.28 o 
   1   1   4      448.72      375.83     20.21 o 
   2   1   4       13.92        7.13      5.09 o 
   3   1   4      582.29      489.27     27.00 o 
   4   1   4     2119.89     1968.46     75.57 o 
   5   1   4      363.05      334.22     14.94 o 
   6   1   4      495.61      457.17     24.12 o 
   7   1   4      228.50      228.59     16.13 o 
   8   1   4      263.34      279.36     17.83 o 
   9   1   4      323.37      337.78     20.38 o 
  10   1   4      355.19      395.86     23.95 o 
 -12   2   4      396.85      441.21     26.15 o 
 -11   2   4        6.78        6.11     12.06 o 
 -10   2   4       33.34       25.81     10.53 o 
  -9   2   4      801.57      683.72     28.53 o 
  -8   2   4      495.09      476.02     19.36 o 
  -7   2   4       46.12       65.21      8.66 o 
  -6   2   4      355.44      415.06     23.78 o 
  -5   2   4      232.74      230.45     14.61 o 
  -4   2   4     1269.45     1250.26     50.44 o 
  -3   2   4       97.10       93.23      6.28 o 
  -2   2   4      165.30      162.52      7.30 o 
  -1   2   4        0.76        5.09      4.59 o 
   0   2   4      196.65      208.02      7.14 o 
   1   2   4        0.78       -0.85      5.26 o 
   2   2   4     1067.98     1098.78     47.04 o 
   3   2   4      441.51      423.38     21.57 o 
   4   2   4     1645.48     1573.61     62.50 o 
   5   2   4      284.18      308.74     19.19 o 
   6   2   4       24.83       21.74      9.00 o 
   7   2   4       74.09       52.99     11.38 o 
   8   2   4        0.96       -5.77     10.36 o 
   9   2   4        6.55       11.04     11.72 o 
 -12   3   4      107.87      134.16     16.47 o 
 -11   3   4       75.37       75.91     14.77 o 
 -10   3   4      308.26      313.84     17.66 o 
  -9   3   4      672.11      685.93     32.61 o 
  -8   3   4     1462.63     1464.41     60.80 o 
  -7   3   4      345.94      349.84     14.77 o 
  -6   3   4      724.48      680.15     27.85 o 
  -5   3   4     4778.47     4657.82    200.73 o 
  -4   3   4     2521.41     2497.29     92.73 o 
  -3   3   4        2.49        7.30      5.60 o 
  -2   3   4        3.43       23.95      5.60 o 
  -1   3   4       12.05       36.68      6.11 o 
   0   3   4      645.07      626.89     32.27 o 
   1   3   4     1631.62     1521.64     60.97 o 
   2   3   4      478.54      428.81     23.27 o 
   3   3   4      423.09      364.45     16.98 o 
   4   3   4      524.79      483.83     21.57 o 
   5   3   4      128.12      111.92     11.89 o 
   6   3   4      173.53      147.58     13.76 o 
   7   3   4      701.47      598.30     35.49 o 
   8   3   4      317.39      328.27     20.89 o 
   9   3   4       40.00       18.85     13.93 o 
 -12   4   4        8.42       43.14     12.06 o 
 -11   4   4        4.29      -11.55     11.55 o 
 -10   4   4      193.67      192.75     16.13 o 
  -9   4   4      170.89      149.45     14.27 o 
  -8   4   4       33.72       38.38      9.34 o 
  -7   4   4       70.94       48.91      9.51 o 
  -6   4   4      365.03      401.81     20.55 o 
  -5   4   4      676.94      645.00     33.63 o 
  -4   4   4     1881.26     1919.72     82.37 o 
  -3   4   4      744.84      625.98     28.19 o 
  -2   4   4      183.62      141.30      8.83 o 
  -1   4   4     2180.73     2265.82     83.21 o 
   0   4   4     5671.57     6013.78    391.11 o 
   1   4   4     1023.04      970.39     41.10 o 
   2   4   4      112.74       71.84      9.68 o 
   3   4   4      105.97       52.31     10.36 o 
   4   4   4      710.52      623.09     31.42 o 
   5   4   4      709.88      656.04     29.38 o 
   6   4   4      319.41      324.20     19.19 o 
   7   4   4      404.23      372.26     21.57 o 
   8   4   4       41.55       57.40     13.42 o 
 -11   5   4      712.08      665.21     37.70 o 
 -10   5   4      166.39      159.81     15.45 o 
  -9   5   4      993.68      968.86     41.10 o 
  -8   5   4     1376.35     1379.84     63.85 o 
  -7   5   4      167.72      154.20     12.40 o 
  -6   5   4       61.63       56.04      8.66 o 
  -5   5   4        2.71       11.55      6.45 o 
  -4   5   4        3.04       13.76      6.79 o 
  -3   5   4        1.54       -4.76      6.11 o 
  -2   5   4      206.73      232.15     12.23 o 
  -1   5   4      276.52      318.42     21.06 o 
   0   5   4        0.61        0.39     10.10 o 
   1   5   4      609.80      582.33     32.10 o 
   2   5   4      224.31      217.04     15.96 o 
   3   5   4     2208.86     1994.61     84.57 o 
   4   5   4      812.91      837.07     32.61 o 
   5   5   4       15.71        5.60     10.36 o 
   6   5   4       83.19       44.49     14.10 o 
   7   5   4       25.27       50.27     12.23 o 
 -11   6   4      498.53      506.08     24.79 o 
 -10   6   4       80.76       66.74     13.25 o 
  -9   6   4      811.40      809.05     39.91 o 
  -8   6   4      206.42      188.51     14.94 o 
  -7   6   4      334.49      350.69     18.51 o 
  -6   6   4      101.36      100.37     10.70 o 
  -5   6   4      232.24      224.85     13.76 o 
  -4   6   4     3705.64     4484.43    153.01 o 
  -3   6   4      371.48      397.90     25.81 o 
  -2   6   4      567.23      575.88     25.64 o 
  -1   6   4      311.10      308.23     16.81 o 
   0   6   4      272.70      291.71     12.65 o 
   1   6   4      353.48      333.71     17.32 o 
   2   6   4       60.87       48.23     11.21 o 
   3   6   4      541.67      476.36     28.02 o 
   4   6   4      159.65      150.64     14.10 o 
   5   6   4      297.96      277.33     20.72 o 
   6   6   4       66.81       74.38     15.11 o 
   7   6   4       10.21      -12.57     12.57 o 
 -10   7   4      129.50      143.33     15.11 o 
  -9   7   4      193.42      176.79     16.47 o 
  -8   7   4      319.59      312.99     19.36 o 
  -7   7   4       71.82       54.68     11.89 o 
  -6   7   4      251.43      245.06     16.13 o 
  -5   7   4     3256.76     3290.55    132.12 o 
  -4   7   4     1208.78     1127.99     53.83 o 
  -3   7   4        7.95        8.83      8.49 o 
  -2   7   4      606.76      625.81     28.53 o 
  -1   7   4       91.93       96.97     12.06 o 
   0   7   4       82.54       90.13      8.95 o 
   1   7   4       80.27       83.21     12.57 o 
   2   7   4      133.81      126.35     13.93 o 
   3   7   4      462.98      400.62     21.91 o 
   4   7   4      179.80      185.11     17.15 o 
   5   7   4      208.54      207.02     19.19 o 
   6   7   4      109.40      143.84     16.47 o 
 -10   8   4       60.20       85.76     14.44 o 
  -9   8   4        0.41      -11.38     11.38 o 
  -8   8   4      121.81      115.99     15.45 o 
  -7   8   4        0.54       -6.45      9.00 o 
  -6   8   4      209.55      216.02     14.44 o 
  -5   8   4      197.71      204.98     14.10 o 
  -4   8   4      234.72      221.28     15.11 o 
  -3   8   4        2.62       -5.26      9.17 o 
  -2   8   4      929.88      893.46     45.68 o 
  -1   8   4     1241.92     1277.77     52.14 o 
   0   8   4       10.91       22.27     10.70 o 
   1   8   4        2.03       -6.62     11.04 o 
   2   8   4      174.45      191.05     15.62 o 
   3   8   4      287.54      283.10     19.87 o 
   4   8   4      309.53      321.99     21.74 o 
  -9   9   4      426.62      390.09     23.95 o 
  -8   9   4      122.93      129.92     15.96 o 
  -7   9   4        6.93        6.28     10.02 o 
  -6   9   4       10.40       22.25     10.70 o 
  -5   9   4       12.11       -1.87     10.36 o 
  -4   9   4        1.62        0.00      9.51 o 
  -3   9   4       96.81      115.14     12.57 o 
  -2   9   4       26.87       31.93     10.87 o 
  -1   9   4        8.10       -6.11     11.04 o 
   0   9   4        1.39        4.02      8.73 o 
   1   9   4       14.20        1.53     11.89 o 
   2   9   4       20.08        0.85     13.25 o 
   3   9   4       44.21       43.98     14.10 o 
  -7  10   4       86.73       74.72     14.27 o 
  -6  10   4       13.98       25.98     11.04 o 
  -5  10   4      360.87      364.45     20.89 o 
  -4  10   4      180.43      202.77     16.30 o 
  -3  10   4      155.79      155.56     15.62 o 
  -2  10   4      256.11      218.91     17.66 o 
  -1  10   4      177.25      183.07     15.96 o 
   0  10   4       55.72       51.27     10.50 o 
   1  10   4      101.24       96.63     16.13 o 
  -2 -11   5        2.02        2.89     11.21 o 
  -1 -11   5        4.03        3.91     11.89 o 
   0 -11   5      223.13      251.75     16.64 o 
   1 -11   5      727.63      757.09     42.46 o 
   2 -11   5       82.48       78.80     12.74 o 
   3 -11   5      298.61      314.69     25.64 o 
   4 -11   5        0.20       19.02     10.36 o 
   5 -11   5        2.76       -0.34     11.04 o 
  -5 -10   5      108.51       75.91     15.28 o 
  -4 -10   5      284.38      282.93     19.87 o 
  -3 -10   5      135.60      119.56     15.11 o 
  -2 -10   5       49.00       53.33     12.91 o 
  -1 -10   5        1.25       -2.55     11.89 o 
   0 -10   5      402.96      394.49     14.83 o 
   1 -10   5      453.19      445.45     20.38 o 
   2 -10   5      128.90      146.90     13.08 o 
   3 -10   5     1858.53     1970.49     91.71 o 
   4 -10   5     1257.26     1139.36     60.46 o 
   5 -10   5      410.22      474.66     22.42 o 
   6 -10   5      108.79       86.27     14.27 o 
   7 -10   5       15.16        4.76     11.21 o 
  -6  -9   5      155.88       98.33     17.49 o 
  -5  -9   5      746.54      725.50     30.06 o 
  -4  -9   5      407.27      490.29     23.44 o 
  -3  -9   5        1.60      -11.21     11.21 o 
   1  -9   5      236.78      240.13     17.66 o 
   2  -9   5      277.13      294.99     15.96 o 
   5  -9   5      571.99      576.05     25.98 o 
   6  -9   5       26.31       33.46      9.17 o 
   7  -9   5        1.52      -10.36     10.36 o 
   8  -9   5        6.42        2.72     10.70 o 
   9  -9   5       90.51      107.33     15.62 o 
  -7  -8   5       32.95       23.78     12.40 o 
  -6  -8   5       64.00       52.14     12.40 o 
  -5  -8   5      302.47      286.84     19.36 o 
  -3  -8   5     1340.07     1164.84     60.80 o 
  -2  -8   5       21.52       44.49      9.68 o 
  -1  -8   5      862.43      952.89     42.12 o 
   0  -8   5      178.78      181.03     11.12 o 
   1  -8   5        2.71        9.00      7.81 o 
   2  -8   5      357.06      377.35     21.91 o 
   3  -8   5     1182.15     1213.58     59.44 o 
   4  -8   5      193.44      189.02     13.59 o 
   5  -8   5       59.67       67.25     11.04 o 
   6  -8   5      165.43      204.98     13.93 o 
   7  -8   5       65.79       57.06     12.57 o 
   8  -8   5      112.40       94.59     14.77 o 
   9  -8   5      524.79      485.36     25.98 o 
  -8  -7   5       15.08       14.10     13.25 o 
  -7  -7   5      244.27      213.47     18.68 o 
  -6  -7   5      624.28      525.27     27.17 o 
  -5  -7   5      280.04      275.12     19.70 o 
  -4  -7   5      252.41      224.68     15.45 o 
  -3  -7   5      162.78      161.33     12.57 o 
  -2  -7   5        8.75       22.42      7.30 o 
  -1  -7   5       19.37       22.93      9.00 o 
   0  -7   5      116.72      133.43      7.80 o 
   1  -7   5      127.62      172.71     10.87 o 
   2  -7   5      908.06     1027.45     47.55 o 
   3  -7   5      123.12      144.69     11.38 o 
   4  -7   5     1308.29     1320.74     59.61 o 
   5  -7   5      170.40      191.73     14.27 o 
   6  -7   5      445.98      416.75     23.10 o 
   7  -7   5        1.51       12.57      8.32 o 
   8  -7   5       42.49       29.89     11.38 o 
   9  -7   5        8.44        1.70     10.53 o 
  10  -7   5       43.15       36.85     14.94 o 
  -9  -6   5      262.73      288.36     21.40 o 
  -8  -6   5      225.85      231.98     18.00 o 
  -7  -6   5       49.45       51.46     10.36 o 
  -6  -6   5        8.61        5.60      9.17 o 
  -5  -6   5      240.84      252.87     15.28 o 
  -4  -6   5      870.98      834.36     39.06 o 
  -3  -6   5       25.00       33.97      7.98 o 
  -2  -6   5     1269.89     1108.46     53.50 o 
  -1  -6   5      553.99      569.26     19.36 o 
   0  -6   5      575.84      625.20     30.40 o 
   1  -6   5      171.02      187.66     10.36 o 
   2  -6   5       38.28       25.81      6.62 o 
   3  -6   5      500.13      465.15     24.96 o 
   4  -6   5     1008.85      983.46     48.74 o 
   5  -6   5        4.99        4.59      7.81 o 
   6  -6   5     1301.02     1240.07     55.19 o 
   7  -6   5       10.52       13.59      9.51 o 
   8  -6   5       11.16        9.85      9.51 o 
   9  -6   5       55.70       70.48     12.91 o 
  10  -6   5      166.00      142.31     16.64 o 
 -10  -5   5       29.67       55.70     13.08 o 
  -9  -5   5      101.47      109.88     13.76 o 
  -8  -5   5      160.36      152.16     14.10 o 
  -7  -5   5      423.24      459.38     28.36 o 
  -6  -5   5       61.80       34.47     10.36 o 
  -5  -5   5      365.28      299.91     15.11 o 
  -4  -5   5     1573.03     1527.93     55.87 o 
  -3  -5   5        7.73       19.87      6.28 o 
  -2  -5   5     1499.42     1448.79     61.31 o 
  -1  -5   5      690.42      823.66     36.85 o 
   0  -5   5     3242.42     3822.75    126.52 o 
   1  -5   5      802.83      881.74     36.17 o 
   2  -5   5     1396.85     1411.76     58.08 o 
   3  -5   5     2561.74     2368.23     94.25 o 
   4  -5   5     1117.58     1026.26     52.65 o 
   5  -5   5      707.66      641.09     30.23 o 
   6  -5   5       59.00       71.67      9.85 o 
   7  -5   5      186.71      186.30     14.44 o 
   8  -5   5       74.30       62.67     11.38 o 
   9  -5   5      150.94      168.81     17.83 o 
  10  -5   5      524.95      479.93     24.96 o 
 -10  -4   5      247.71      211.60     19.19 o 
  -9  -4   5      143.14      115.65     13.59 o 
  -7  -4   5      302.78      341.35     20.04 o 
  -6  -4   5       74.42       86.61     12.06 o 
  -5  -4   5       10.29       13.42      7.47 o 
  -4  -4   5       18.74       28.19      6.62 o 
  -3  -4   5      161.59      188.00     11.89 o 
  -2  -4   5      431.73      524.42     19.87 o 
  -1  -4   5      158.11      177.81      9.17 o 
   0  -4   5       71.99       55.19      4.96 o 
   1  -4   5     3169.15     3922.65    147.41 o 
   2  -4   5      232.60      315.03     16.47 o 
   3  -4   5       93.27      118.54      9.00 o 
   4  -4   5      104.42      124.65      9.00 o 
   5  -4   5      132.66      106.65     10.19 o 
   6  -4   5      119.43      139.60     10.70 o 
   7  -4   5      306.76      313.33     18.51 o 
   8  -4   5      147.03      149.96     13.08 o 
   9  -4   5       13.21       14.77     10.19 o 
  10  -4   5        4.37       29.72     10.87 o 
 -11  -3   5      171.16      207.87     18.68 o 
 -10  -3   5      131.44      129.07     14.94 o 
  -9  -3   5       49.62       51.29     11.04 o 
  -8  -3   5      568.02      591.84     28.02 o 
  -7  -3   5      407.56      373.96     17.15 o 
  -6  -3   5     1147.15     1169.42     55.19 o 
  -5  -3   5     2165.61     1846.18     74.55 o 
  -4  -3   5      130.82       68.61      6.96 o 
  -3  -3   5      174.62      129.92      7.98 o 
  -2  -3   5      580.68      533.76     22.08 o 
  -1  -3   5      370.11      326.07     16.47 o 
   0  -3   5      742.58      749.31     38.13 o 
   1  -3   5     2374.54     2932.05    113.10 o 
   2  -3   5     1709.71     2072.22     73.03 o 
   3  -3   5      436.91      464.47     18.34 o 
   4  -3   5     2351.79     2144.23     86.10 o 
   5  -3   5       67.64       55.02      7.64 o 
   6  -3   5       13.99       22.76      7.13 o 
   7  -3   5       93.50      111.58     10.87 o 
   8  -3   5        0.13       -1.36      8.66 o 
   9  -3   5        6.08       -3.06      9.68 o 
  10  -3   5       67.93       54.00     12.74 o 
 -11  -2   5      139.73      152.33     15.96 o 
 -10  -2   5      259.21      283.44     16.81 o 
  -9  -2   5      120.02      123.12     12.06 o 
  -8  -2   5       84.62       72.01     10.53 o 
  -7  -2   5      730.72      807.86     38.38 o 
  -6  -2   5     2437.58     2129.11     83.38 o 
  -5  -2   5     3164.07     2826.59    100.20 o 
  -4  -2   5      168.00      101.56      7.13 o 
  -3  -2   5      190.07      263.23     11.72 o 
  -2  -2   5      849.10      799.88     30.40 o 
  -1  -2   5      165.49      115.99      6.96 o 
   0  -2   5       22.78       39.96      3.87 o 
   1  -2   5     2595.49     2860.89    112.76 o 
   2  -2   5     2264.75     2397.27    107.33 o 
   3  -2   5     1211.93     1178.25     45.68 o 
   4  -2   5     4049.27     4103.34    174.41 o 
   5  -2   5     3120.05     3009.49    111.24 o 
   6  -2   5      187.29      161.50     11.38 o 
   7  -2   5     1327.07     1333.64     57.40 o 
   8  -2   5     1380.79     1373.89     57.91 o 
   9  -2   5        1.96       -7.47      9.85 o 
  10  -2   5        2.76        0.00     10.70 o 
 -12  -1   5       32.47       49.59     12.40 o 
 -11  -1   5       92.03       83.55     14.27 o 
 -10  -1   5      138.14      149.79     15.11 o 
  -9  -1   5      101.09       96.12     12.23 o 
  -8  -1   5       30.04       32.78      8.15 o 
  -7  -1   5      343.31      340.16     15.79 o 
  -6  -1   5      435.80      361.05     19.02 o 
  -5  -1   5     1304.68     1450.32     58.25 o 
  -4  -1   5     1176.40     1329.40     51.63 o 
  -3  -1   5     1564.56     1579.38     55.36 o 
  -2  -1   5      221.35      236.23     13.76 o 
  -1  -1   5     7343.31     7296.75    172.20 o 
   0  -1   5       21.27       28.91      3.67 o 
   1  -1   5      727.75      688.65     30.91 o 
   2  -1   5     4048.81     4667.84    148.09 o 
   3  -1   5      416.48      390.77     19.02 o 
   4  -1   5      640.24      605.43     30.57 o 
   5  -1   5      304.05      317.07     14.10 o 
   6  -1   5      526.81      470.76     23.10 o 
   7  -1   5      617.59      647.38     36.51 o 
   8  -1   5      731.00      723.63     35.32 o 
   9  -1   5      196.89      189.02     16.30 o 
  10  -1   5       33.38       39.40     13.59 o 
 -12   0   5      320.72      377.35     27.17 o 
 -11   0   5      532.99      568.75     23.95 o 
 -10   0   5     1037.85     1088.59     46.70 o 
  -9   0   5      378.55      393.83     16.81 o 
  -8   0   5       38.84       49.93      7.98 o 
  -7   0   5       61.77       85.08      9.68 o 
  -6   0   5      356.95      418.62     20.55 o 
  -5   0   5      546.51      601.35     25.13 o 
  -4   0   5      470.67      488.59     24.12 o 
  -3   0   5      407.52      426.77     18.51 o 
  -2   0   5      619.46      588.11     26.66 o 
  -1   0   5      179.15      194.45      9.68 o 
   0   0   5      990.21     1011.29     56.89 o 
   1   0   5     2004.43     2255.29    103.59 o 
   2   0   5       30.98       56.38      5.94 o 
   3   0   5       51.57       28.19      6.11 o 
   4   0   5      282.06      261.36     16.13 o 
   5   0   5      143.72      145.71     10.87 o 
   6   0   5        0.74        1.53      7.64 o 
   7   0   5       20.49       10.53     10.02 o 
   8   0   5        7.53       24.45      9.17 o 
   9   0   5       15.30       26.49     10.87 o 
  10   0   5        0.27       -3.74     11.21 o 
 -12   1   5      248.24      311.12     19.70 o 
 -11   1   5      286.40      268.16     16.98 o 
 -10   1   5      132.48      158.96     13.08 o 
  -9   1   5       54.20       44.66      9.85 o 
  -8   1   5     2146.67     2395.74     94.93 o 
  -7   1   5      714.41      778.48     37.19 o 
  -6   1   5       38.68       62.33      6.79 o 
  -5   1   5     3014.74     2939.35     99.18 o 
  -4   1   5     3091.51     2819.28    133.31 o 
  -3   1   5     5241.47     5210.27    168.81 o 
  -2   1   5      994.55      948.65     38.72 o 
  -1   1   5     1772.49     1970.32     95.10 o 
   0   1   5     1074.89     1034.84     64.45 o 
   1   1   5      346.77      306.03     14.44 o 
   2   1   5      493.79      469.91     21.06 o 
   3   1   5      563.18      530.88     26.49 o 
   4   1   5        2.95        4.76      6.28 o 
   5   1   5       40.69       45.68      8.32 o 
   6   1   5        1.63       17.83      7.64 o 
   7   1   5     1046.93      931.84     42.29 o 
   8   1   5       30.19       69.63     10.36 o 
   9   1   5       19.06       22.25     11.72 o 
 -12   2   5        5.98        7.98     12.06 o 
 -11   2   5      706.06      691.19     29.38 o 
 -10   2   5      285.92      269.68     17.32 o 
  -9   2   5       90.50       86.95     11.38 o 
  -8   2   5      323.68      322.16     22.59 o 
  -7   2   5      412.98      378.20     15.79 o 
  -6   2   5      304.99      256.78     12.23 o 
  -5   2   5     1508.72     1442.67     64.36 o 
  -4   2   5     5262.87     5177.66    191.22 o 
  -3   2   5      499.72      425.41     16.30 o 
  -2   2   5      468.42      550.41     24.62 o 
  -1   2   5    10198.85    11451.55    254.23 o 
   0   2   5        7.47       -2.71      4.08 o 
   1   2   5      413.79      393.15     20.89 o 
   2   2   5     2825.27     2837.80    102.91 o 
   3   2   5      820.03      742.99     39.40 o 
   4   2   5      908.33      872.23     45.17 o 
   5   2   5      587.57      616.64     29.04 o 
   6   2   5      306.57      285.14     17.15 o 
   7   2   5      421.39      470.93     28.70 o 
   8   2   5      500.65      520.01     24.79 o 
   9   2   5      151.51      185.28     16.81 o 
 -12   3   5      158.82      154.03     16.64 o 
 -11   3   5     1407.78     1362.35     67.42 o 
 -10   3   5       14.26        1.36     10.19 o 
  -9   3   5      128.95      130.26     12.06 o 
  -8   3   5      655.54      690.17     30.57 o 
  -7   3   5       11.79       33.80      6.79 o 
  -6   3   5       35.02       26.15      6.45 o 
  -5   3   5       76.23       67.93      7.81 o 
  -4   3   5       18.73       13.59      5.26 o 
  -3   3   5       41.45       34.14      5.77 o 
  -2   3   5     1078.70     1365.06     54.85 o 
  -1   3   5     1743.86     2265.31     83.72 o 
   0   3   5       12.15       25.16      4.85 o 
   1   3   5      622.66      626.49     32.95 o 
   2   3   5     1136.43     1175.37     50.78 o 
   3   3   5       21.64       12.40      6.79 o 
   4   3   5       17.80        7.13      7.98 o 
   5   3   5      419.79      412.00     19.19 o 
   6   3   5      383.59      337.44     20.89 o 
   7   3   5        1.34       15.45     10.70 o 
   8   3   5       52.93       48.57     14.10 o 
 -12   4   5      300.49      299.74     21.74 o 
 -11   4   5      586.39      567.90     28.70 o 
 -10   4   5      916.26      857.11     38.04 o 
  -9   4   5        4.21        1.87      8.66 o 
  -8   4   5       26.51       24.29      8.66 o 
  -7   4   5      430.66      436.45     18.34 o 
  -6   4   5       21.35       21.91      7.30 o 
  -5   4   5       26.26       23.44      5.94 o 
  -4   4   5     1093.00     1156.52     52.82 o 
  -3   4   5     1006.85     1159.06     53.67 o 
  -2   4   5      463.94      483.16     22.93 o 
  -1   4   5      353.21      357.48     16.81 o 
   0   4   5      335.33      330.90     11.15 o 
   1   4   5       65.89       67.25      9.68 o 
   2   4   5       56.74       39.91      9.00 o 
   3   4   5      124.10      138.41     12.40 o 
   4   4   5      107.67      107.50     11.89 o 
   5   4   5       54.82       66.91     11.89 o 
   6   4   5      301.14      323.69     19.53 o 
   7   4   5      749.91      691.36     36.17 o 
   8   4   5        0.65       21.91     12.06 o 
 -11   5   5      222.00      222.30     18.68 o 
 -10   5   5      538.80      536.48     22.76 o 
  -9   5   5      312.09      305.01     17.15 o 
  -8   5   5       22.68        7.47      9.51 o 
  -7   5   5       26.97       25.13      8.49 o 
  -6   5   5      611.41      588.79     29.04 o 
  -5   5   5     1041.46     1040.53     44.15 o 
  -4   5   5     1938.55     2062.03     82.54 o 
  -3   5   5     2364.59     2663.72    102.91 o 
  -2   5   5     3238.72     3892.76    187.32 o 
  -1   5   5      469.47      477.04     20.72 o 
   0   5   5      359.19      359.13     14.77 o 
   1   5   5      409.13      389.58     21.23 o 
   2   5   5      217.38      194.96     14.61 o 
   3   5   5      127.00      115.82     12.74 o 
   4   5   5      263.11      237.59     16.47 o 
   5   5   5      546.92      495.72     25.64 o 
   6   5   5      351.73      320.63     21.57 o 
   7   5   5      334.70      376.33     21.40 o 
 -11   6   5       20.53        5.94     13.08 o 
 -10   6   5        4.80        4.92     11.04 o 
  -9   6   5      155.68      165.92     14.77 o 
  -8   6   5       26.61       35.49     10.53 o 
  -7   6   5      183.69      176.96     14.10 o 
  -6   6   5      285.64      318.59     20.38 o 
  -5   6   5      425.54      402.66     21.23 o 
  -4   6   5     2395.30     2456.88     98.50 o 
  -3   6   5      446.03      425.24     17.32 o 
  -2   6   5      243.02      234.02     13.93 o 
  -1   6   5      430.72      490.97     28.53 o 
   0   6   5      518.10      498.02     15.26 o 
   1   6   5     1105.12      993.65     54.00 o 
   2   6   5        3.59       -0.34     11.04 o 
   3   6   5      235.81      226.04     16.64 o 
   4   6   5      395.44      361.05     21.74 o 
   5   6   5      393.20      397.22     25.47 o 
   6   6   5      180.45      185.45     18.85 o 
 -10   7   5      122.93      112.93     15.28 o 
  -9   7   5     1018.29      921.14     44.49 o 
  -8   7   5      500.61      447.32     31.59 o 
  -7   7   5       32.46       39.74     10.19 o 
  -6   7   5        0.54       11.72      8.15 o 
  -5   7   5      405.34      410.13     19.19 o 
  -4   7   5       16.94       18.51      8.83 o 
  -3   7   5       54.42       50.78     10.53 o 
  -2   7   5        3.04        2.04      8.83 o 
  -1   7   5       22.24       49.59      9.17 o 
   0   7   5       19.13        8.98      7.79 o 
   1   7   5      396.74      390.94     20.55 o 
   2   7   5      110.03       98.16     13.08 o 
   3   7   5     1463.34     1366.42     63.85 o 
   4   7   5       18.14       16.98     11.72 o 
   5   7   5       39.95       16.47     15.11 o 
 -10   8   5      227.66      188.85     19.02 o 
  -9   8   5      604.05      605.43     38.38 o 
  -8   8   5       44.27       42.97     11.72 o 
  -7   8   5      192.49      190.88     16.30 o 
  -6   8   5      115.42       76.76     11.55 o 
  -5   8   5      169.86      136.71     13.59 o 
  -4   8   5      611.88      618.00     38.21 o 
  -3   8   5        2.28        4.92      9.00 o 
  -2   8   5     1257.18     1202.03     65.04 o 
  -1   8   5     1153.36     1077.55     51.80 o 
   0   8   5      331.12      335.04     24.79 o 
   1   8   5       50.86       67.93     12.40 o 
   2   8   5       13.86       27.00     11.55 o 
   3   8   5       26.26       33.46     13.25 o 
   4   8   5       30.28       60.80     13.42 o 
  -8   9   5       73.82       61.14     13.93 o 
  -7   9   5       89.66       89.50     13.08 o 
  -6   9   5      183.64      161.84     15.79 o 
  -5   9   5      114.46      101.05     13.08 o 
  -4   9   5      326.68      370.22     22.08 o 
  -3   9   5      661.50      677.27     29.89 o 
  -2   9   5      683.24      742.48     39.74 o 
  -1   9   5      351.33      470.59     30.57 o 
   0   9   5      662.90      680.96     23.29 o 
   1   9   5       35.13       38.55     12.91 o 
   2   9   5       73.99       39.23     15.11 o 
  -7  10   5       51.59       54.68     12.23 o 
  -6  10   5       70.09       37.02     13.25 o 
  -5  10   5       17.37       -0.17     12.57 o 
  -4  10   5      102.99      122.78     13.59 o 
  -3  10   5       50.87       49.08     12.74 o 
  -2  10   5      167.56      156.58     15.11 o 
  -1  10   5        5.09       -5.26     11.04 o 
   0  10   5       18.24       20.10     18.68 o 
  -2 -11   6      117.29      116.84     15.62 o 
  -1 -11   6      482.26      464.47     30.74 o 
   0 -11   6      136.45      165.78     19.02 o 
   1 -11   6      201.49      178.32     16.81 o 
   2 -11   6      611.77      628.02     29.21 o 
   3 -11   6     1261.48     1259.26     61.14 o 
   4 -11   6     1427.55     1418.39     70.99 o 
   5 -11   6     1052.14      998.41     38.38 o 
  -5 -10   6        0.42       16.30     11.89 o 
  -4 -10   6      240.06      228.25     18.85 o 
  -3 -10   6      183.64      201.41     17.15 o 
  -2 -10   6        0.82       13.25     10.87 o 
  -1 -10   6      702.26      710.89     29.72 o 
   0 -10   6       63.58       89.22      9.17 o 
   1 -10   6      281.81      332.01     17.83 o 
   2 -10   6      632.67      568.75     25.64 o 
   3 -10   6      126.74      138.58     12.40 o 
   4 -10   6      139.10      150.47     13.76 o 
   5 -10   6      136.54      159.13     16.30 o 
   6 -10   6      281.10      271.89     18.85 o 
   7 -10   6        1.37        0.17     11.04 o 
  -6  -9   6       50.34       43.48     12.57 o 
  -5  -9   6      101.17      100.54     14.77 o 
  -4  -9   6       36.17       22.76     11.21 o 
  -3  -9   6       39.75       43.14     11.21 o 
   1  -9   6      518.12      531.56     23.10 o 
   2  -9   6        0.21       -2.55      9.34 o 
   4  -9   6        1.77        5.60      9.51 o 
   5  -9   6       46.83       34.64     11.21 o 
   6  -9   6       76.65       60.46     11.38 o 
   7  -9   6       30.62       29.72     11.04 o 
   8  -9   6       13.19       24.62     11.21 o 
  -7  -8   6      189.67      174.58     17.66 o 
  -6  -8   6      452.37      475.00     28.53 o 
  -5  -8   6     1682.26     1695.54     75.23 o 
  -3  -8   6       10.16        5.60      9.68 o 
  -2  -8   6      197.04      195.47     14.94 o 
  -1  -8   6      244.02      251.68     15.28 o 
   0  -8   6      894.10      920.01     27.77 o 
   1  -8   6      996.70     1085.87     48.91 o 
   2  -8   6      963.43     1097.93     54.85 o 
   3  -8   6      308.33      329.29     16.30 o 
   4  -8   6      132.89      110.05     11.89 o 
   5  -8   6      415.14      458.87     22.76 o 
   6  -8   6      553.77      502.52     28.87 o 
   7  -8   6      167.09      140.79     14.77 o 
   8  -8   6       26.04       30.74     11.89 o 
   9  -8   6        0.38        8.49     11.04 o 
  -8  -7   6      376.02      381.43     23.61 o 
  -7  -7   6      366.45      402.66     26.15 o 
  -6  -7   6      759.81      696.29     31.93 o 
  -5  -7   6      235.59      215.68     15.62 o 
  -4  -7   6      159.66      226.21     15.62 o 
  -3  -7   6       78.16       72.69     10.02 o 
  -2  -7   6      253.24      232.49     14.10 o 
  -1  -7   6      913.13     1049.02     43.65 o 
   0  -7   6     1007.81     1100.00     35.67 o 
   1  -7   6      800.20      868.83     38.04 o 
   2  -7   6     1781.95     1780.63     75.23 o 
   3  -7   6     1168.52     1087.40     47.89 o 
   4  -7   6     2043.76     1985.44     89.33 o 
   5  -7   6      540.30      545.14     30.06 o 
   6  -7   6      685.19      671.15     27.85 o 
   7  -7   6     1658.48     1384.76     62.33 o 
   8  -7   6      114.80      134.67     13.93 o 
   9  -7   6        2.47       -4.25     11.55 o 
  -9  -6   6       29.20        3.91     11.89 o 
  -8  -6   6       16.46        5.77     11.04 o 
  -7  -6   6        8.96        8.49     10.53 o 
  -6  -6   6        8.31       19.19      8.32 o 
  -5  -6   6       89.55       73.36     11.38 o 
  -4  -6   6       28.76       39.06      8.66 o 
  -3  -6   6      234.26      242.85     15.11 o 
  -2  -6   6      360.12      366.48     15.45 o 
  -1  -6   6      717.74      888.19     40.42 o 
   0  -6   6     3574.06     4071.39    204.90 o 
   1  -6   6     3277.31     3707.98    177.47 o 
   2  -6   6      783.64      916.72     39.57 o 
   3  -6   6      596.51      587.60     21.40 o 
   4  -6   6        1.91        7.81      6.96 o 
   5  -6   6      201.03      168.64     13.08 o 
   6  -6   6      169.38      145.54     14.10 o 
   7  -6   6       93.49       56.89     11.38 o 
   8  -6   6      145.79      128.56     14.10 o 
   9  -6   6      353.10      332.52     21.57 o 
  10  -6   6      637.59      584.03     28.19 o 
 -10  -5   6      222.40      215.68     18.51 o 
  -9  -5   6       30.22       17.66     11.04 o 
  -8  -5   6      145.53       86.78     12.91 o 
  -7  -5   6      733.17      742.65     37.87 o 
  -6  -5   6      783.99      665.04     42.46 o 
  -5  -5   6      224.31      195.64     12.06 o 
  -4  -5   6      961.89      934.89     38.21 o 
  -3  -5   6      166.14      144.69      9.51 o 
  -2  -5   6      405.01      394.34     17.49 o 
  -1  -5   6      540.66      587.77     28.36 o 
   0  -5   6       25.81       14.07      6.28 o 
   1  -5   6      147.44      183.24      9.17 o 
   2  -5   6     1138.81     1310.89     55.70 o 
   3  -5   6      494.04      557.71     29.55 o 
   4  -5   6     1857.25     2006.67     79.14 o 
   5  -5   6        0.35        4.59      7.13 o 
   6  -5   6       43.42       36.34      9.34 o 
   7  -5   6       17.89       18.00      8.83 o 
   8  -5   6       34.47       33.12     10.19 o 
   9  -5   6       21.39       15.28     10.70 o 
  10  -5   6       16.84        1.19     12.91 o 
 -10  -4   6       49.47       36.00     12.91 o 
  -9  -4   6      158.16      188.51     15.11 o 
  -7  -4   6     3650.13     3182.37    126.35 o 
  -6  -4   6     8515.48     8390.26    328.61 o 
  -5  -4   6     3445.08     3299.89    122.11 o 
  -4  -4   6     2791.65     2714.67    102.74 o 
  -3  -4   6       10.15       39.06      6.28 o 
  -2  -4   6      491.07      387.88     17.83 o 
  -1  -4   6      262.03      257.29     14.10 o 
   0  -4   6      520.09      519.71     16.98 o 
   1  -4   6      609.98      607.30     26.66 o 
   2  -4   6     2633.19     2699.90     93.23 o 
   3  -4   6     5059.21     5249.33    207.36 o 
   4  -4   6     3400.82     3442.04    125.33 o 
   5  -4   6      964.04      965.63     44.15 o 
   6  -4   6     1617.71     1680.26     71.50 o 
   7  -4   6       30.48       37.36      9.85 o 
   8  -4   6       27.27       38.38      9.00 o 
   9  -4   6        0.73       -4.08     10.02 o 
  10  -4   6        0.79       -6.79     10.87 o 
 -11  -3   6        5.11        1.19     13.08 o 
 -10  -3   6       38.27       32.61     11.55 o 
  -9  -3   6      122.05      126.01     13.25 o 
  -8  -3   6      136.05      115.31     13.25 o 
  -7  -3   6      214.42      186.30     12.91 o 
  -6  -3   6      528.23      481.12     24.12 o 
  -5  -3   6     1168.94     1162.12     48.23 o 
  -4  -3   6      145.29       83.89      7.81 o 
  -3  -3   6     1171.14     1454.22     57.57 o 
  -2  -3   6     2348.54     2384.36     80.84 o 
  -1  -3   6      961.33      998.07     41.44 o 
   0  -3   6        1.76        7.25      8.15 o 
   1  -3   6       15.33        9.34      5.26 o 
   2  -3   6     6715.59     7524.83    211.77 o 
   3  -3   6     3891.88     3590.80    165.07 o 
   4  -3   6       47.80       41.61      6.79 o 
   5  -3   6      267.74      270.02     13.25 o 
   6  -3   6      273.16      306.88     17.15 o 
   7  -3   6      867.76      902.80     41.10 o 
   8  -3   6      400.24      429.49     19.53 o 
   9  -3   6      555.47      609.17     23.10 o 
  10  -3   6      218.71      221.45     18.34 o 
 -11  -2   6       75.01       80.16     13.59 o 
 -10  -2   6       69.28       67.42     12.57 o 
  -9  -2   6       10.37        5.43     10.70 o 
  -8  -2   6      100.63       77.78     11.55 o 
  -7  -2   6       22.13       33.29      7.98 o 
  -6  -2   6       54.15       52.48      7.98 o 
  -5  -2   6      119.84      112.76      7.98 o 
  -4  -2   6      180.55      185.28     11.72 o 
  -3  -2   6     1137.59     1163.65     46.02 o 
  -2  -2   6      321.09      319.10     14.27 o 
  -1  -2   6      367.14      377.18     16.13 o 
   0  -2   6      326.05      371.65     12.60 o 
   1  -2   6     4603.27     5664.21    162.01 o 
   2  -2   6     3999.85     4584.63    161.84 o 
   3  -2   6     3051.60     3409.60    146.56 o 
   4  -2   6      381.67      416.07     21.23 o 
   5  -2   6       11.44       13.08      6.11 o 
   6  -2   6       69.42       78.29     10.02 o 
   7  -2   6        5.96        6.28      9.34 o 
   8  -2   6       19.56       12.06     10.36 o 
   9  -2   6       28.01       14.44     11.89 o 
  10  -2   6       11.94       29.21     11.38 o 
 -12  -1   6      105.90      112.26     16.47 o 
 -11  -1   6      519.37      567.90     27.34 o 
 -10  -1   6     1506.77     1376.95     57.91 o 
  -9  -1   6      402.66      409.79     18.85 o 
  -8  -1   6       57.43       51.80      9.85 o 
  -7  -1   6       23.37       25.30      7.47 o 
  -6  -1   6     1173.77     1131.89     50.95 o 
  -5  -1   6     3709.96     4141.38    159.13 o 
  -4  -1   6     4392.28     4793.17    155.05 o 
  -3  -1   6     2930.69     2841.87    116.50 o 
  -2  -1   6      804.63      801.92     33.63 o 
  -1  -1   6      663.00      659.10     30.40 o 
   0  -1   6      529.65      503.99     39.82 o 
   1  -1   6     2295.25     2593.42    113.44 o 
   2  -1   6     1066.97     1195.75     48.57 o 
   3  -1   6     1170.19     1201.86     50.61 o 
   4  -1   6      301.47      298.21     11.72 o 
   5  -1   6       79.01       79.65      9.00 o 
   6  -1   6     1568.82     1640.69     77.44 o 
   7  -1   6      723.88      744.86     42.63 o 
   8  -1   6       46.73       66.40     10.70 o 
   9  -1   6        8.53        6.11     10.53 o 
  10  -1   6       30.71       39.40     12.74 o 
 -12   0   6       84.34       83.21     14.94 o 
 -11   0   6      191.21      211.26     15.62 o 
 -10   0   6      204.67      229.94     14.27 o 
  -9   0   6       52.94       41.27     11.04 o 
  -8   0   6       87.22      114.63      9.85 o 
  -7   0   6     1420.33     1504.49     62.33 o 
  -6   0   6     1352.42     1314.45     56.72 o 
  -5   0   6     1123.98     1224.45     50.27 o 
  -4   0   6      315.90      332.86     16.98 o 
  -3   0   6     5423.58     5312.67    158.79 o 
  -2   0   6     3645.41     3578.24    132.97 o 
  -1   0   6     1100.69     1083.49     43.48 o 
   0   0   6      374.72      312.51     21.06 o 
   1   0   6      482.57      454.29     21.23 o 
   2   0   6     1214.05     1117.80     45.17 o 
   3   0   6     1000.53      956.63     41.78 o 
   4   0   6      836.10      810.92     39.23 o 
   5   0   6      555.27      534.27     29.72 o 
   6   0   6      212.14      206.34     14.94 o 
   7   0   6      352.33      344.07     20.89 o 
   8   0   6        4.31        4.08     10.19 o 
   9   0   6        4.80        9.17     10.53 o 
 -12   1   6      280.54      295.67     19.70 o 
 -11   1   6        4.85        8.15     10.36 o 
 -10   1   6      478.65      473.98     29.89 o 
  -9   1   6      474.80      466.85     22.93 o 
  -8   1   6       13.95        9.17      8.66 o 
  -7   1   6      140.85      140.11     10.19 o 
  -6   1   6      168.94      171.01     11.04 o 
  -5   1   6       69.56       68.78      6.11 o 
  -4   1   6      571.03      559.07     24.62 o 
  -3   1   6      841.30      938.46     33.97 o 
  -2   1   6      152.63      184.94      8.32 o 
  -1   1   6      136.54      122.44      7.47 o 
   0   1   6       17.47       29.08     11.72 o 
   1   1   6      259.05      230.96     14.61 o 
   2   1   6     1827.13     1878.79     77.27 o 
   3   1   6      843.20      728.55     25.98 o 
   4   1   6     1176.89     1114.40     52.14 o 
   5   1   6      459.14      437.30     23.78 o 
   6   1   6      391.13      348.31     18.51 o 
   7   1   6      222.19      260.85     15.79 o 
   8   1   6      111.42      101.90     15.11 o 
   9   1   6       67.45       85.93     14.61 o 
 -12   2   6      339.22      337.44     20.38 o 
 -11   2   6      179.92      202.94     15.11 o 
 -10   2   6      771.62      789.01     37.36 o 
  -9   2   6        9.99        5.60      9.00 o 
  -8   2   6      681.21      673.36     31.59 o 
  -7   2   6      778.08      736.20     38.72 o 
  -6   2   6      135.46      122.78      9.34 o 
  -5   2   6      387.68      343.90     20.04 o 
  -4   2   6      893.69      870.87     41.27 o 
  -3   2   6      255.23      257.80     14.44 o 
  -2   2   6      635.77      621.05     25.81 o 
  -1   2   6      116.95      128.90      8.15 o 
   0   2   6      693.40      744.65     23.35 o 
   1   2   6      231.78      260.68     11.89 o 
   2   2   6     1636.30     1888.98     72.86 o 
   3   2   6       15.42       11.04      7.13 o 
   4   2   6       28.01       54.68      9.51 o 
   5   2   6      124.23      106.48     12.06 o 
   6   2   6      210.51      220.26     15.79 o 
   7   2   6       34.12       31.42     10.36 o 
   8   2   6       50.30       30.40     13.76 o 
 -12   3   6      260.60      273.08     20.72 o 
 -11   3   6      348.30      326.75     20.55 o 
 -10   3   6      820.18      789.69     37.02 o 
  -9   3   6       31.62       46.36      9.34 o 
  -8   3   6      684.40      696.63     27.34 o 
  -7   3   6     1323.39     1285.75     60.46 o 
  -6   3   6     1525.80     1691.30     73.20 o 
  -5   3   6     1288.97     1110.15     49.59 o 
  -4   3   6       35.99       73.36      7.47 o 
  -3   3   6     2472.10     2625.51     95.61 o 
  -2   3   6      154.04      100.37      8.49 o 
  -1   3   6      259.01      207.19     11.04 o 
   0   3   6      309.91      298.78     11.10 o 
   1   3   6      127.24       92.39      9.85 o 
   2   3   6      309.48      299.40     19.87 o 
   3   3   6      733.39      637.02     28.70 o 
   4   3   6      842.75      875.28     37.36 o 
   5   3   6      213.82      237.93     15.62 o 
   6   3   6        3.50        5.43      9.34 o 
   7   3   6     1042.77      939.65     43.48 o 
   8   3   6      245.28      292.27     20.38 o 
 -12   4   6        1.90        9.68     12.40 o 
 -11   4   6       38.10       41.10     12.40 o 
 -10   4   6      126.91      107.33     14.77 o 
  -9   4   6      153.50      163.20     12.91 o 
  -8   4   6      382.25      334.90     24.96 o 
  -7   4   6      372.31      397.73     23.95 o 
  -6   4   6      283.14      263.91     13.76 o 
  -5   4   6      659.61      604.75     19.02 o 
  -4   4   6     2097.37     2351.24     94.42 o 
  -3   4   6     3555.09     3889.36    183.92 o 
  -2   4   6     3538.48     4137.81    188.17 o 
  -1   4   6     1604.86     1688.24     65.38 o 
   0   4   6      240.26      276.79      9.53 o 
   1   4   6      362.57      335.92     15.45 o 
   2   4   6     1202.52     1183.18     55.53 o 
   3   4   6      615.40      568.41     30.40 o 
   4   4   6      557.78      502.52     26.66 o 
   5   4   6      336.37      328.61     19.36 o 
   6   4   6      536.17      538.69     31.25 o 
   7   4   6      823.07      805.66     44.83 o 
 -11   5   6      168.22      172.54     16.13 o 
 -10   5   6      159.63      120.92     14.77 o 
  -9   5   6       67.13       61.99     10.36 o 
  -8   5   6        2.66       -9.51      9.51 o 
  -7   5   6      115.08      101.22     11.04 o 
  -6   5   6        1.93       -1.53      7.81 o 
  -5   5   6       18.00       20.55      7.30 o 
  -4   5   6       12.57        5.60      7.47 o 
  -3   5   6      235.64      251.68     12.74 o 
  -2   5   6       17.41       20.04      7.47 o 
  -1   5   6       34.45       31.25      8.15 o 
   0   5   6       31.81       20.29      6.83 o 
   1   5   6        2.68        2.89      9.00 o 
   2   5   6      750.15      715.82     40.08 o 
   3   5   6      197.45      186.98     14.94 o 
   4   5   6       12.08       14.10     10.36 o 
   5   5   6       88.81       80.50     14.27 o 
   6   5   6      168.71      171.01     16.98 o 
 -11   6   6      368.06      344.92     22.59 o 
 -10   6   6      702.51      678.29     39.74 o 
  -9   6   6      735.43      645.85     32.44 o 
  -8   6   6     1840.45     1682.13     68.95 o 
  -7   6   6      200.51      218.06     15.28 o 
  -6   6   6      876.93      754.71     38.21 o 
  -5   6   6      466.39      417.60     18.00 o 
  -4   6   6     3601.75     3589.45    129.07 o 
  -3   6   6      546.12      507.78     19.02 o 
  -2   6   6      165.94      156.07     12.57 o 
  -1   6   6      420.36      441.21     19.36 o 
   0   6   6      253.17      260.69     11.11 o 
   1   6   6      565.67      596.77     27.34 o 
   2   6   6      558.51      532.57     31.76 o 
   3   6   6       18.06       30.06     10.53 o 
   4   6   6      167.15      186.98     16.81 o 
   5   6   6      110.56      111.41     15.11 o 
   6   6   6       10.13        7.47     12.23 o 
 -10   7   6      166.79      143.84     16.30 o 
  -9   7   6      234.10      223.15     18.00 o 
  -8   7   6      252.87      279.70     17.15 o 
  -7   7   6      314.83      294.31     17.49 o 
  -6   7   6      454.52      428.81     22.25 o 
  -5   7   6      527.36      511.86     24.29 o 
  -4   7   6     1174.68     1185.90     63.35 o 
  -3   7   6      164.33      215.17     14.44 o 
  -2   7   6      321.72      442.23     30.23 o 
  -1   7   6      960.06      980.92     41.10 o 
   0   7   6      892.08      897.23     43.48 o 
   1   7   6       55.22       63.35     11.72 o 
   2   7   6      134.85      127.37     15.11 o 
   3   7   6      278.50      268.33     19.70 o 
   4   7   6      251.36      235.55     20.89 o 
  -9   8   6       12.10       -2.89     11.04 o 
  -8   8   6       50.21       47.04     11.72 o 
  -7   8   6       77.11       80.16     11.72 o 
  -6   8   6      169.72      150.30     14.44 o 
  -5   8   6       57.17       61.82     11.21 o 
  -4   8   6      300.06      303.99     17.66 o 
  -3   8   6       53.44       22.59     11.04 o 
  -2   8   6      546.37      526.29     21.23 o 
  -1   8   6      729.12      719.72     33.29 o 
   0   8   6      240.93      302.69     13.68 o 
   1   8   6      757.49      794.62     44.49 o 
   2   8   6      321.35      340.33     20.38 o 
   3   8   6      164.31      139.60     16.47 o 
  -8   9   6      184.69      194.28     19.70 o 
  -7   9   6       49.43       37.87     12.40 o 
  -6   9   6        0.28       -7.47      9.51 o 
  -5   9   6        7.79       15.11     10.19 o 
  -4   9   6       22.36       37.53     10.53 o 
  -3   9   6       35.07       31.76     11.72 o 
  -2   9   6       74.40       94.25     11.38 o 
  -1   9   6      117.12      109.37     13.93 o 
   0   9   6        1.55        0.34      8.92 o 
   1   9   6      114.35      123.29     16.64 o 
  -6  10   6      110.21       79.65     14.77 o 
  -5  10   6      213.47      184.60     17.66 o 
  -4  10   6     1305.97     1313.78     52.99 o 
  -3  10   6       86.91      115.48     14.44 o 
  -2  10   6      334.22      306.54     20.38 o 
  -1  10   6       78.23       86.44     14.61 o 
  -2 -11   7       20.84       12.06     12.40 o 
  -1 -11   7      609.14      574.18     26.49 o 
   0 -11   7      890.56      924.67     62.67 o 
   1 -11   7        2.57       -3.57     11.55 o 
   2 -11   7        4.13       -3.06     10.70 o 
   3 -11   7       40.88       39.57     12.06 o 
   4 -11   7        1.18        7.30     11.21 o 
   5 -11   7        0.51        9.68     11.89 o 
  -5 -10   7      157.91      149.11     17.15 o 
  -4 -10   7       96.99      104.44     14.10 o 
  -3 -10   7      206.48      230.96     17.32 o 
  -2 -10   7      313.33      315.37     26.66 o 
  -1 -10   7      643.50      725.16     44.83 o 
   0 -10   7      632.12      701.29     59.95 o 
   1 -10   7      132.75      133.48     13.76 o 
   2 -10   7        1.54        2.04      8.66 o 
   3 -10   7       21.43       36.17     10.53 o 
   4 -10   7       18.27       28.02     10.53 o 
   5 -10   7      389.63      366.32     21.40 o 
   6 -10   7        4.64       22.76     10.36 o 
   7 -10   7        1.26       -1.19     11.21 o 
  -6  -9   7      126.70      138.75     14.10 o 
  -5  -9   7      450.13      479.76     27.51 o 
  -4  -9   7      702.78      715.31     30.40 o 
  -3  -9   7      673.35      698.83     24.29 o 
  -2  -9   7      109.98      104.95     13.08 o 
   1  -9   7      703.22      775.94     28.36 o 
   2  -9   7     1520.25     1663.11     79.31 o 
   4  -9   7      116.36      139.26     13.08 o 
   5  -9   7      342.46      327.09     19.02 o 
   6  -9   7       18.63       -8.32     10.87 o 
   7  -9   7      678.56      641.60     29.38 o 
   8  -9   7       75.46       78.97     14.61 o 
  -7  -8   7        8.49       11.55     11.89 o 
  -6  -8   7        8.67       -1.19     10.02 o 
  -5  -8   7      571.86      571.80     34.64 o 
  -3  -8   7       98.19      104.78     12.74 o 
  -2  -8   7      134.93      123.29     13.59 o 
  -1  -8   7     1263.25     1538.80     66.74 o 
   0  -8   7      183.19      196.56     15.88 o 
   1  -8   7       67.43       60.97     10.53 o 
   2  -8   7      195.25      204.81     13.08 o 
   3  -8   7       71.53      100.37     10.53 o 
   4  -8   7      142.45      114.63     13.59 o 
   5  -8   7      241.73      248.12     16.30 o 
   6  -8   7      833.46      743.16     26.15 o 
   7  -8   7      404.97      345.77     22.42 o 
   8  -8   7      891.61      849.13     36.68 o 
   9  -8   7       87.77       69.12     15.45 o 
  -8  -7   7      211.47      214.49     17.49 o 
  -7  -7   7      222.73      205.15     18.00 o 
  -6  -7   7      106.15       91.37     12.91 o 
  -5  -7   7      146.07      149.96     13.76 o 
  -4  -7   7      135.70      121.77     12.23 o 
  -3  -7   7       14.77       12.23      8.83 o 
  -2  -7   7      541.19      536.99     30.40 o 
  -1  -7   7        0.23        3.23      8.49 o 
   0  -7   7      681.33      758.43     24.51 o 
   1  -7   7      345.55      336.60     16.13 o 
   2  -7   7        0.10       -7.47      7.47 o 
   3  -7   7       65.87       68.44      9.17 o 
   4  -7   7      119.27      129.07     12.06 o 
   5  -7   7       38.02       49.08      9.68 o 
   6  -7   7        1.88       -1.36      8.49 o 
   7  -7   7        1.10        4.25      9.85 o 
   8  -7   7        9.89       19.36     11.38 o 
   9  -7   7       17.30       29.55     12.23 o 
  -9  -6   7      109.58      108.01     14.44 o 
  -8  -6   7       53.26       65.72     12.06 o 
  -7  -6   7      699.52      655.36     37.36 o 
  -6  -6   7      104.34       91.88     12.74 o 
  -5  -6   7       50.63       37.19      9.51 o 
  -4  -6   7      584.66      507.44     27.17 o 
  -3  -6   7      389.18      325.22     20.55 o 
  -2  -6   7      449.75      414.55     22.08 o 
  -1  -6   7      234.95      226.21     15.11 o 
   0  -6   7      273.50      255.54      8.74 o 
   1  -6   7        1.71        0.68      7.13 o 
   2  -6   7     1566.24     1601.63     63.18 o 
   3  -6   7      648.91      607.47     30.91 o 
   4  -6   7       21.20       26.32      8.15 o 
   5  -6   7     1022.14      896.68     41.95 o 
   6  -6   7      198.46      181.54     14.61 o 
   7  -6   7       16.34       -2.89      9.51 o 
   8  -6   7       14.04        4.76     11.04 o 
   9  -6   7        0.64       15.11     11.04 o 
 -10  -5   7      108.06      119.56     13.93 o 
  -9  -5   7      107.69      112.42     13.42 o 
  -8  -5   7        0.82       -9.34      9.34 o 
  -7  -5   7      411.90      393.66     24.96 o 
  -6  -5   7     2964.34     2631.12    103.08 o 
  -5  -5   7      489.86      459.55     30.40 o 
  -4  -5   7     2384.50     2573.55    100.20 o 
  -3  -5   7     1357.76     1295.09     51.46 o 
  -2  -5   7       37.02       61.48      7.81 o 
  -1  -5   7       87.56       65.21      8.66 o 
   0  -5   7     1166.27     1219.19     34.79 o 
   1  -5   7     1582.91     1657.33     68.27 o 
   2  -5   7      585.66      591.00     25.13 o 
   3  -5   7      627.85      658.93     30.23 o 
   4  -5   7     1365.50     1342.31     55.19 o 
   5  -5   7      403.56      409.79     22.93 o 
   6  -5   7      444.51      442.23     30.06 o 
   7  -5   7      288.45      295.50     17.32 o 
   8  -5   7       24.03       14.10     10.70 o 
   9  -5   7       15.79       27.17     11.55 o 
 -10  -4   7       41.52       34.98     12.06 o 
  -9  -4   7       17.31       16.64     11.21 o 
  -7  -4   7       13.21        1.36      9.51 o 
  -6  -4   7        8.74        4.59      7.98 o 
  -5  -4   7       37.78       41.61      8.15 o 
  -4  -4   7       20.86       30.91      6.28 o 
  -3  -4   7     1318.67     1513.83     60.97 o 
  -2  -4   7        0.13       -2.72      5.94 o 
  -1  -4   7       55.84       73.36      7.98 o 
   0  -4   7      687.63      831.09     41.35 o 
   1  -4   7      235.84      284.46     15.62 o 
   2  -4   7      474.76      550.75     20.55 o 
   3  -4   7     2139.87     2420.19     94.93 o 
   4  -4   7      131.55      130.09      9.85 o 
   5  -4   7       88.14       87.80      9.85 o 
   6  -4   7       17.50       24.79      8.32 o 
   7  -4   7       42.81       40.25      9.68 o 
   8  -4   7      147.82      136.88     15.11 o 
   9  -4   7       76.37       90.01     13.42 o 
 -11  -3   7      572.41      653.15     28.36 o 
 -10  -3   7      147.36      173.22     15.28 o 
  -9  -3   7       52.35       24.96     11.21 o 
  -8  -3   7      301.00      232.49     18.00 o 
  -7  -3   7       17.32       17.66      7.47 o 
  -6  -3   7      977.41      874.77     34.47 o 
  -5  -3   7      673.84      693.06     34.30 o 
  -4  -3   7     1320.01     1184.37     46.19 o 
  -3  -3   7      166.66      137.73      7.81 o 
  -2  -3   7      500.65      506.76     25.47 o 
  -1  -3   7        6.79        2.72      6.45 o 
   0  -3   7      557.18      549.67     25.47 o 
   1  -3   7     1910.10     2514.11    118.54 o 
   2  -3   7     2352.36     2942.58    132.46 o 
   3  -3   7    18147.65    21217.06    390.60 o 
   4  -3   7        0.97        6.62      5.77 o 
   5  -3   7     1023.27     1038.15     44.66 o 
   6  -3   7      205.43      219.25     13.42 o 
   7  -3   7        6.13       -5.43      8.49 o 
   8  -3   7        9.51       14.61      9.17 o 
   9  -3   7        2.85       -1.53     11.38 o 
 -11  -2   7      212.49      226.89     17.83 o 
 -10  -2   7      313.48      281.74     18.17 o 
  -9  -2   7      891.45      865.09     38.38 o 
  -8  -2   7      251.08      271.89     15.11 o 
  -7  -2   7      604.87      599.66     34.64 o 
  -6  -2   7      749.41      748.08     34.81 o 
  -5  -2   7      128.05      180.19     11.21 o 
  -4  -2   7     2677.34     2697.01    127.88 o 
  -3  -2   7      527.17      561.28     26.32 o 
  -2  -2   7     1366.34     1331.27     52.31 o 
  -1  -2   7      393.42      355.79     18.17 o 
   0  -2   7      953.28      929.10     27.47 o 
   1  -2   7     1594.27     1613.86     61.99 o 
   2  -2   7     2431.37     2691.41    129.41 o 
   3  -2   7     1045.24     1028.47     38.89 o 
   4  -2   7      799.91      818.05     37.53 o 
   5  -2   7     1070.98     1060.73     51.12 o 
   6  -2   7      266.78      280.38     15.62 o 
   7  -2   7        2.01        2.72      9.00 o 
   8  -2   7      817.67      806.50     31.59 o 
   9  -2   7      342.02      394.17     28.02 o 
 -12  -1   7      145.17      164.05     16.30 o 
 -11  -1   7       42.99       56.72     12.57 o 
 -10  -1   7       81.87       68.95     13.08 o 
  -9  -1   7        9.20       12.74      9.68 o 
  -8  -1   7      181.30      196.83     11.89 o 
  -7  -1   7      163.79      192.58     10.70 o 
  -6  -1   7      445.69      448.51     22.93 o 
  -5  -1   7      912.29      967.50     42.63 o 
  -4  -1   7     2694.99     2849.85    123.63 o 
  -3  -1   7     2504.98     3041.25    121.09 o 
  -2  -1   7     1268.57     1187.08     47.89 o 
  -1  -1   7      107.15       76.93      6.79 o 
   0  -1   7      267.24      271.83     23.10 o 
   1  -1   7       15.90       10.02      5.60 o 
   2  -1   7       70.74       48.40      6.62 o 
   3  -1   7      954.17      968.86     40.08 o 
   4  -1   7      568.93      550.24     30.23 o 
   5  -1   7      663.85      681.17     28.53 o 
   6  -1   7     1194.90     1205.77     60.46 o 
   7  -1   7      938.33      970.90     47.55 o 
   8  -1   7       30.76       17.83     11.21 o 
   9  -1   7      158.60      163.03     17.32 o 
 -12   0   7      122.75      121.43     13.93 o 
 -11   0   7      273.00      328.27     20.04 o 
 -10   0   7      144.43      194.96     15.96 o 
  -9   0   7      738.58      840.81     39.57 o 
  -8   0   7      303.33      296.18     15.45 o 
  -7   0   7      544.46      629.21     28.02 o 
  -6   0   7      210.85      211.94      9.68 o 
  -5   0   7       84.83       67.25      6.96 o 
  -4   0   7      192.29      207.36     10.02 o 
  -3   0   7       45.79       57.40      6.28 o 
  -2   0   7      254.79      244.38     14.27 o 
  -1   0   7       55.47       48.23      6.62 o 
   0   0   7      224.27      239.68      8.66 o 
   1   0   7      377.81      471.95     20.55 o 
   2   0   7      161.20      135.35      9.17 o 
   3   0   7      494.28      435.60     19.87 o 
   4   0   7       38.85       43.14      7.47 o 
   5   0   7       84.60       87.46     10.87 o 
   6   0   7       23.10       25.13      8.49 o 
   7   0   7        1.74       15.45      9.00 o 
   8   0   7       79.22       77.78     13.76 o 
   9   0   7       34.57       34.64     12.74 o 
 -12   1   7      310.03      342.20     21.91 o 
 -11   1   7      432.76      509.99     20.38 o 
 -10   1   7       70.41       79.99     10.53 o 
  -9   1   7        3.75        0.85      8.15 o 
  -8   1   7     1025.90     1130.36     50.10 o 
  -7   1   7     3026.44     3249.45    122.61 o 
  -6   1   7      422.30      374.47     25.13 o 
  -5   1   7        2.15        6.79      4.92 o 
  -4   1   7     2541.18     2406.78     90.18 o 
  -3   1   7     2918.17     2968.56    147.92 o 
  -2   1   7      462.07      426.43     20.04 o 
  -1   1   7      432.59      368.35     18.00 o 
   0   1   7      271.94      231.91      8.58 o 
   1   1   7      572.09      521.37     26.83 o 
   2   1   7      378.71      310.44     16.30 o 
   3   1   7      142.57      111.07      9.34 o 
   4   1   7       41.40       44.83      8.15 o 
   5   1   7      195.03      177.98     13.59 o 
   6   1   7       35.35       37.36      9.85 o 
   7   1   7        2.20       11.72      9.00 o 
   8   1   7      114.92      119.22     14.77 o 
 -12   2   7       97.96       96.80     15.11 o 
 -11   2   7        7.37       -4.76     10.36 o 
 -10   2   7        7.49       -1.36     11.04 o 
  -9   2   7      175.17      191.90     13.76 o 
  -8   2   7      438.70      441.38     23.78 o 
  -7   2   7     1623.19     1595.52     68.44 o 
  -6   2   7     2123.23     1909.70     83.89 o 
  -5   2   7     1781.25     1768.91     70.65 o 
  -4   2   7     2014.99     1826.48     69.29 o 
  -3   2   7     5703.92     5701.06    204.47 o 
  -2   2   7      139.92      202.26     10.36 o 
  -1   2   7      185.18      251.68     14.27 o 
   0   2   7        2.21       16.70      4.42 o 
   1   2   7      661.78      592.69     28.70 o 
   2   2   7     1573.41     1551.87     59.95 o 
   3   2   7      778.26      748.76     37.36 o 
   4   2   7     1082.74     1175.54     60.12 o 
   5   2   7     1227.77     1227.67     59.61 o 
   6   2   7      209.29      204.64     15.45 o 
   7   2   7      144.79      145.54     15.62 o 
   8   2   7      716.39      758.95     33.80 o 
 -12   3   7      147.11      131.11     16.81 o 
 -11   3   7        2.52        8.49     10.02 o 
 -10   3   7      584.73      585.73     35.32 o 
  -9   3   7        0.12       10.36      8.32 o 
  -8   3   7      124.61      108.18     11.72 o 
  -7   3   7       51.82       66.23      9.17 o 
  -6   3   7       12.18        6.96      6.45 o 
  -5   3   7       22.65       21.74      6.28 o 
  -4   3   7      191.27      194.96     11.04 o 
  -3   3   7      114.19      114.97      9.34 o 
  -2   3   7       86.74       77.44      7.81 o 
  -1   3   7        2.08       20.72      6.28 o 
   0   3   7      360.70      346.19     17.07 o 
   1   3   7     1149.89     1109.98     49.42 o 
   2   3   7      966.03      993.82     46.53 o 
   3   3   7       50.03       50.44     10.02 o 
   4   3   7      236.51      240.98     15.11 o 
   5   3   7      122.89      134.67     13.76 o 
   6   3   7       58.22       66.06     12.06 o 
   7   3   7       16.70       26.49     11.38 o 
 -11   4   7      203.69      221.45     16.64 o 
 -10   4   7     1341.62     1190.65     68.27 o 
  -9   4   7        2.59       -4.92      8.32 o 
  -8   4   7     1035.18      922.33     41.44 o 
  -7   4   7      262.31      221.96     14.61 o 
  -6   4   7        1.78       -1.02      7.13 o 
  -5   4   7      502.65      476.02     23.61 o 
  -4   4   7      727.03      709.70     31.93 o 
  -3   4   7     1029.91     1108.12     51.46 o 
  -2   4   7      637.63      658.08     29.72 o 
  -1   4   7       19.50        7.81      8.66 o 
   0   4   7      482.59      493.79     19.41 o 
   1   4   7      256.93      263.06     14.27 o 
   2   4   7      219.91      240.98     15.79 o 
   3   4   7       93.40       93.57     11.55 o 
   4   4   7      280.43      290.74     17.83 o 
   5   4   7      160.55      153.69     15.62 o 
   6   4   7       22.02       33.63     11.89 o 
   7   4   7      118.34      133.65     16.30 o 
 -11   5   7      174.84      187.32     17.32 o 
 -10   5   7      232.49      205.66     16.81 o 
  -9   5   7      121.38      114.12     12.74 o 
  -8   5   7     1246.61     1044.43     49.76 o 
  -7   5   7      939.37      937.78     45.00 o 
  -6   5   7      212.05      208.72     14.61 o 
  -5   5   7       56.04       40.25      7.98 o 
  -4   5   7     1151.35     1138.68     56.04 o 
  -3   5   7     8020.35     8919.78    306.71 o 
  -2   5   7      436.76      390.77     19.70 o 
  -1   5   7      250.63      282.76     14.77 o 
   0   5   7      201.81      190.66      9.79 o 
   1   5   7      176.63      187.32     15.45 o 
   2   5   7      514.81      539.54     28.19 o 
   3   5   7      618.89      591.33     38.72 o 
   4   5   7      569.60      519.84     24.29 o 
   5   5   7      225.27      199.21     18.17 o 
   6   5   7        3.12       -7.47     12.06 o 
 -11   6   7      105.09      114.97     16.30 o 
 -10   6   7       93.83       60.80     13.76 o 
  -9   6   7       20.52       12.57     10.53 o 
  -8   6   7       51.87       61.99     10.70 o 
  -7   6   7      252.28      199.04     16.47 o 
  -6   6   7        7.35        6.11      8.32 o 
  -5   6   7      344.22      368.69     22.08 o 
  -4   6   7     1726.84     1601.63     68.44 o 
  -3   6   7      439.73      414.89     20.04 o 
  -2   6   7      532.34      563.14     28.53 o 
  -1   6   7      145.81      150.13     12.06 o 
   0   6   7      281.44      292.43     12.13 o 
   1   6   7       68.33       76.42     11.72 o 
   2   6   7       30.83       16.64     10.70 o 
   3   6   7      137.72      134.50     15.28 o 
   4   6   7      420.11      372.77     22.93 o 
   5   6   7      150.91      158.28     18.34 o 
 -10   7   7       19.32        7.98     11.72 o 
  -9   7   7      465.46      425.41     22.93 o 
  -8   7   7        7.84       13.93     10.02 o 
  -7   7   7        0.46       -9.68      9.68 o 
  -6   7   7       15.31       13.42      9.51 o 
  -5   7   7       35.33       25.47      9.85 o 
  -4   7   7        6.21       -6.11      9.17 o 
  -3   7   7       48.39       36.51     10.53 o 
  -2   7   7      128.71      121.77     12.74 o 
  -1   7   7       63.25       85.93     12.23 o 
   0   7   7      439.89      485.30     21.44 o 
   1   7   7       56.66       45.51     13.59 o 
   2   7   7        0.49        0.51     10.53 o 
   3   7   7        0.19        4.59     11.04 o 
   4   7   7      119.80      124.99     15.45 o 
  -9   8   7       68.41       70.99     14.10 o 
  -8   8   7      465.21      503.03     23.10 o 
  -7   8   7      133.08      121.77     15.11 o 
  -6   8   7        9.23        8.83      9.51 o 
  -5   8   7       34.67       41.61     10.19 o 
  -4   8   7      279.29      352.56     23.95 o 
  -3   8   7      342.11      355.45     18.51 o 
  -2   8   7      376.33      368.18     18.51 o 
  -1   8   7      121.65      126.18     13.93 o 
   0   8   7       31.30       24.98      9.42 o 
   1   8   7        6.50       10.02     11.89 o 
   2   8   7        2.02       11.55     11.55 o 
  -7   9   7      188.31      172.71     16.98 o 
  -6   9   7      351.93      312.82     19.36 o 
  -5   9   7       79.24       91.54     14.10 o 
  -4   9   7      586.37      608.49     34.81 o 
  -3   9   7      384.51      468.55     21.40 o 
  -2   9   7       42.30       51.46     11.89 o 
  -1   9   7        3.34       13.42     11.04 o 
   0   9   7       46.23       52.80     10.67 o 
  -2 -11   8      137.97      119.90     16.81 o 
  -1 -11   8      179.12      201.75     17.49 o 
   0 -11   8      125.31      128.75     13.42 o 
   1 -11   8      887.47      930.14     34.98 o 
   2 -11   8      498.63      494.02     21.91 o 
   3 -11   8       13.40       23.44     10.70 o 
   4 -11   8      182.74      174.41     17.32 o 
   5 -11   8      485.27      477.38     23.61 o 
  -5 -10   8       70.28       57.74     14.10 o 
  -4 -10   8      147.92      185.62     16.30 o 
  -3 -10   8      298.89      322.84     20.55 o 
  -2 -10   8       22.36       16.47     11.21 o 
  -1 -10   8       72.92       75.91     13.42 o 
   0 -10   8      203.36      219.88     11.58 o 
   1 -10   8      326.15      350.01     19.70 o 
   2 -10   8       31.04       21.23     10.02 o 
   3 -10   8       34.06       38.72     10.70 o 
   4 -10   8       38.47       56.55     11.38 o 
   5 -10   8      235.49      293.29     18.51 o 
   6 -10   8      208.20      183.41     16.98 o 
   7 -10   8       52.58       50.10     13.59 o 
  -6  -9   8       44.47       20.21     12.23 o 
  -5  -9   8        2.83        6.45     11.38 o 
  -4  -9   8      143.72      128.39     14.44 o 
  -3  -9   8      236.91      226.72     15.79 o 
  -2  -9   8     1076.36     1045.79     48.57 o 
   1  -9   8      223.53      214.15     15.28 o 
   2  -9   8      357.78      465.83     24.29 o 
   3  -9   8       94.65      103.76     11.38 o 
   4  -9   8      326.87      319.61     17.66 o 
   5  -9   8        1.78        7.30      9.51 o 
   6  -9   8       60.65       67.42     11.72 o 
   7  -9   8      293.40      288.87     18.85 o 
   8  -9   8      208.18      185.96     20.89 o 
  -7  -8   8      507.34      559.07     25.30 o 
  -6  -8   8      111.97      112.76     13.08 o 
  -5  -8   8      716.18      698.83     28.70 o 
  -4  -8   8      190.45      206.85     14.10 o 
  -3  -8   8      434.84      375.83     20.38 o 
  -2  -8   8      187.24      201.41     13.93 o 
  -1  -8   8      196.13      180.70     14.94 o 
   0  -8   8      358.94      367.71     42.12 o 
   1  -8   8      658.15      725.84     37.70 o 
   2  -8   8      197.87      262.72     14.94 o 
   3  -8   8       76.05       93.23     11.55 o 
   4  -8   8      173.83      202.77     17.32 o 
   5  -8   8      788.11      845.90     33.29 o 
   6  -8   8      180.28      153.35     15.62 o 
   7  -8   8      201.87      190.38     16.30 o 
   8  -8   8      212.08      216.19     19.87 o 
  -8  -7   8       55.44       69.80     12.57 o 
  -7  -7   8      215.67      237.76     17.32 o 
  -6  -7   8       43.32       54.34      9.85 o 
  -5  -7   8      128.10      123.46     13.93 o 
  -4  -7   8       60.91       62.16     10.87 o 
  -3  -7   8      939.81      940.16     37.70 o 
  -2  -7   8       24.54        7.81      9.34 o 
  -1  -7   8      865.53      905.85     42.46 o 
   0  -7   8     1554.34     1629.46     56.13 o 
   1  -7   8      888.39      866.79     40.93 o 
   2  -7   8      443.35      459.21     17.32 o 
   3  -7   8       99.36      133.99     10.87 o 
   4  -7   8      493.56      497.76     28.87 o 
   5  -7   8      180.59      145.71     14.44 o 
   6  -7   8       13.86       35.15      9.51 o 
   7  -7   8      692.28      634.30     25.13 o 
   8  -7   8      141.38      131.79     16.30 o 
   9  -7   8        6.65       10.19     11.72 o 
  -9  -6   8        5.70      -13.08     13.08 o 
  -8  -6   8        0.71        2.72     10.02 o 
  -7  -6   8        9.21       16.30      8.66 o 
  -6  -6   8        3.50       15.79      8.66 o 
  -5  -6   8       77.20       51.97     10.70 o 
  -4  -6   8        0.10       30.06      6.96 o 
  -3  -6   8      234.29      245.23     13.25 o 
  -2  -6   8     1023.73     1128.66     43.98 o 
  -1  -6   8      284.33      304.50     18.00 o 
   0  -6   8       75.88       63.14      6.84 o 
   1  -6   8      940.28     1041.20     46.53 o 
   2  -6   8      217.79      227.57     14.77 o 
   3  -6   8       49.85       29.89      8.66 o 
   4  -6   8      284.81      294.14     17.32 o 
   5  -6   8      302.50      277.16     16.30 o 
   6  -6   8      207.26      195.47     14.61 o 
   7  -6   8       42.17       36.34     11.38 o 
   8  -6   8      446.00      471.44     23.10 o 
   9  -6   8       32.91       28.87     11.72 o 
 -10  -5   8       35.22       31.25     12.06 o 
  -9  -5   8       16.46       28.36     10.36 o 
  -8  -5   8       15.50       12.91      8.66 o 
  -7  -5   8      402.01      431.36     32.44 o 
  -6  -5   8     1296.40     1176.73     57.40 o 
  -5  -5   8      535.54      500.99     27.51 o 
  -4  -5   8      193.60      167.96     11.89 o 
  -3  -5   8       20.11       17.66      6.62 o 
  -2  -5   8     1138.60     1240.24     52.48 o 
  -1  -5   8      304.61      303.14     15.45 o 
   0  -5   8      233.45      221.93      9.17 o 
   1  -5   8     1543.89     1607.23     69.80 o 
   2  -5   8      115.06      140.62      9.34 o 
   3  -5   8      202.05      194.45     11.38 o 
   4  -5   8      441.71      469.57     21.91 o 
   5  -5   8      232.18      238.61     14.10 o 
   6  -5   8       48.74       53.33     10.87 o 
   7  -5   8       29.44       44.15      9.00 o 
   8  -5   8        0.04      -10.36     10.36 o 
   9  -5   8        1.02       -3.74     11.38 o 
 -10  -4   8      285.21      312.99     19.87 o 
  -9  -4   8      436.38      443.93     25.13 o 
  -8  -4   8      641.35      631.07     28.02 o 
  -7  -4   8      114.01      104.27     11.21 o 
  -6  -4   8      170.92      156.75     12.40 o 
  -5  -4   8     2038.51     1765.68     72.52 o 
  -4  -4   8     1683.80     1712.02     65.89 o 
  -3  -4   8       23.99       16.98      6.28 o 
  -2  -4   8      273.57      243.36     10.87 o 
  -1  -4   8      992.90      928.27     39.57 o 
   0  -4   8     1824.61     1940.82     52.24 o 
   1  -4   8     3190.49     3291.57    112.93 o 
   2  -4   8     5704.87     6489.91    221.28 o 
   3  -4   8      662.02      796.15     35.49 o 
   4  -4   8      604.80      662.32     32.27 o 
   5  -4   8     1333.89     1332.80     58.93 o 
   6  -4   8      370.67      365.13     21.06 o 
   7  -4   8       13.26       12.91      9.68 o 
   8  -4   8      189.25      200.39     16.47 o 
   9  -4   8      223.05      199.55     18.00 o 
 -11  -3   8        3.58      -12.40     12.40 o 
 -10  -3   8       64.26       59.10     11.72 o 
  -9  -3   8      124.80      112.59     13.93 o 
  -8  -3   8       18.08       29.72      9.68 o 
  -7  -3   8       35.93       44.83      8.83 o 
  -6  -3   8      564.21      551.60     31.59 o 
  -5  -3   8        1.39       -2.72      5.94 o 
  -4  -3   8     2792.29     2825.57     98.16 o 
  -3  -3   8        1.49       -1.70      5.43 o 
  -2  -3   8      216.73      317.07     16.47 o 
  -1  -3   8     1592.88     1562.23     65.04 o 
   0  -3   8      665.39      717.74     24.12 o 
   1  -3   8      289.27      269.68     12.40 o 
   2  -3   8      321.54      296.01     15.11 o 
   3  -3   8      999.91     1062.60     42.12 o 
   4  -3   8      481.66      526.12     23.95 o 
   5  -3   8     1163.70     1210.52     52.31 o 
   6  -3   8     1212.57     1285.75     57.74 o 
   7  -3   8       96.71      128.39     12.40 o 
   8  -3   8      359.79      392.47     20.04 o 
   9  -3   8     1331.77     1338.40     54.85 o 
 -11  -2   8      107.11      111.24     15.11 o 
 -10  -2   8      119.33      105.29     13.93 o 
  -9  -2   8      896.33      787.48     28.36 o 
  -8  -2   8       92.00      102.58     11.72 o 
  -7  -2   8        3.63       -7.47      7.47 o 
  -6  -2   8      142.94      164.05      9.68 o 
  -5  -2   8      198.49      211.09     10.19 o 
  -4  -2   8       24.76       22.25      5.77 o 
  -3  -2   8      429.92      457.85     19.53 o 
  -2  -2   8     1249.65     1358.61     57.57 o 
  -1  -2   8      125.82      121.60      8.66 o 
   0  -2   8       35.55       55.96      5.29 o 
   1  -2   8        6.41        4.25      5.60 o 
   2  -2   8      912.16     1070.07     45.68 o 
   3  -2   8      287.81      315.88     16.47 o 
   4  -2   8       35.88       27.68      8.32 o 
   5  -2   8        8.90       11.04      7.98 o 
   6  -2   8        9.21       10.19      8.83 o 
   7  -2   8       84.82      106.48     11.21 o 
   8  -2   8      348.53      399.60     20.72 o 
   9  -2   8      145.01      136.37     16.13 o 
 -12  -1   8       33.43       56.72     11.55 o 
 -11  -1   8      489.60      515.08     22.25 o 
 -10  -1   8      819.49      946.95     50.10 o 
  -9  -1   8      860.46      934.89     34.30 o 
  -8  -1   8       14.82        5.77      7.47 o 
  -7  -1   8      103.01      125.16      9.51 o 
  -6  -1   8     2198.20     2538.05     92.73 o 
  -5  -1   8      897.44      841.66     36.17 o 
  -4  -1   8     1647.09     1567.84     61.31 o 
  -3  -1   8      835.50      773.56     36.17 o 
  -2  -1   8      701.76      595.41     30.74 o 
  -1  -1   8      147.95      127.20      8.83 o 
   0  -1   8      929.64      934.40     28.09 o 
   1  -1   8     1545.28     1562.57     66.74 o 
   2  -1   8     1645.65     1690.45     68.27 o 
   3  -1   8      429.31      408.94     18.34 o 
   4  -1   8     2159.95     2173.61     91.20 o 
   5  -1   8       46.27       41.95      9.17 o 
   6  -1   8      109.74       97.99     12.06 o 
   7  -1   8       65.33       87.63     11.21 o 
   8  -1   8       24.49       22.93     11.21 o 
   9  -1   8       56.49       57.91     13.25 o 
 -12   0   8       80.95      102.07     13.76 o 
 -11   0   8       98.07      119.90     13.25 o 
 -10   0   8      155.40      182.22     12.57 o 
  -9   0   8       25.24       55.53      8.49 o 
  -8   0   8        1.58        8.66      6.96 o 
  -7   0   8     1722.88     1933.64     77.78 o 
  -6   0   8     1751.23     1879.13     72.35 o 
  -5   0   8      212.77      281.06     14.61 o 
  -4   0   8     1593.34     1459.32     57.57 o 
  -3   0   8     1951.66     1982.21     69.97 o 
  -2   0   8     2797.90     2776.49     96.12 o 
  -1   0   8       91.43       74.38      7.81 o 
   0   0   8      952.87     1004.60     97.73 o 
   1   0   8     1037.39     1034.24     40.08 o 
   2   0   8      851.65      831.64     40.08 o 
   3   0   8      518.98      523.40     26.49 o 
   4   0   8      426.75      437.98     24.45 o 
   5   0   8      216.45      218.74     15.11 o 
   6   0   8       87.45      101.56     10.87 o 
   7   0   8        8.01       33.12      9.68 o 
   8   0   8      535.53      535.97     39.23 o 
 -12   1   8       61.31       89.84     12.40 o 
 -11   1   8       52.78       56.72     11.72 o 
 -10   1   8        2.29       -9.00      9.00 o 
  -9   1   8       34.37       35.15      9.34 o 
  -8   1   8       61.92       64.70      8.83 o 
  -7   1   8       64.39       60.63      8.49 o 
  -6   1   8      144.45      147.41      9.68 o 
  -5   1   8      112.43      103.08      8.32 o 
  -4   1   8       85.28       92.39      7.47 o 
  -3   1   8      615.89      653.83     34.64 o 
  -2   1   8       33.45       41.10      6.79 o 
  -1   1   8      160.79      208.38     11.04 o 
   0   1   8       44.19       45.80      5.51 o 
   1   1   8       84.00       68.95      8.15 o 
   2   1   8      354.74      385.68     22.08 o 
   3   1   8     1321.18     1338.74     52.65 o 
   4   1   8      167.29      164.56     12.91 o 
   5   1   8       25.64       26.66     10.19 o 
   6   1   8      114.39      122.44     13.59 o 
   7   1   8        0.81        1.53      9.51 o 
   8   1   8       32.87       51.46     13.08 o 
 -12   2   8      182.93      189.70     16.47 o 
 -11   2   8      226.67      218.74     15.96 o 
 -10   2   8     1796.38     1698.94     72.86 o 
  -9   2   8      285.60      306.71     15.79 o 
  -8   2   8       24.03       46.36      9.17 o 
  -7   2   8      570.07      646.36     33.12 o 
  -6   2   8     1127.72     1143.78     50.78 o 
  -5   2   8      607.56      556.69     27.85 o 
  -4   2   8      363.50      376.67     17.49 o 
  -3   2   8      378.22      362.41     16.47 o 
  -2   2   8      212.31      238.61     11.55 o 
  -1   2   8      801.02      884.45     39.23 o 
   0   2   8      419.46      486.67     18.26 o 
   1   2   8       20.97        9.17      7.64 o 
   2   2   8       70.14       72.01      9.85 o 
   3   2   8      148.86      131.45     12.23 o 
   4   2   8      684.01      760.65     40.42 o 
   5   2   8      289.02      310.44     18.17 o 
   6   2   8       52.71       54.17     11.38 o 
   7   2   8       34.60       59.27     12.06 o 
 -12   3   8      274.77      289.55     20.38 o 
 -11   3   8      126.50      137.90     14.77 o 
 -10   3   8      558.72      480.78     22.25 o 
  -9   3   8     1066.40      975.82     39.91 o 
  -8   3   8       20.02       27.17      8.83 o 
  -7   3   8       86.91       91.20      9.34 o 
  -6   3   8       23.98       36.34      7.30 o 
  -5   3   8      423.90      439.85     22.42 o 
  -4   3   8      645.29      601.86     29.72 o 
  -3   3   8     1375.51     1488.87     62.84 o 
  -2   3   8      850.89      838.09     43.48 o 
  -1   3   8      316.77      326.58     19.53 o 
   0   3   8      246.86      216.89     14.52 o 
   1   3   8      406.09      424.06     23.44 o 
   2   3   8      405.16      408.94     23.10 o 
   3   3   8      372.48      397.90     23.10 o 
   4   3   8       15.33       25.64      9.17 o 
   5   3   8        1.77        2.72     10.02 o 
   6   3   8        0.71       11.55     10.02 o 
   7   3   8      236.20      222.47     20.72 o 
 -11   4   8        7.06       14.77     10.02 o 
 -10   4   8       66.17       69.80     12.23 o 
  -9   4   8      261.05      273.42     15.96 o 
  -8   4   8      147.88      153.35     13.25 o 
  -7   4   8      135.99      141.13     12.40 o 
  -6   4   8      178.85      172.88     12.57 o 
  -5   4   8      246.46      237.59     13.59 o 
  -4   4   8      212.70      207.87     12.57 o 
  -3   4   8     1082.09     1004.69     45.51 o 
  -2   4   8      209.79      264.42     13.59 o 
  -1   4   8     1050.99     1113.04     48.06 o 
   0   4   8      542.47      503.56     18.43 o 
   1   4   8      192.19      194.79     14.27 o 
   2   4   8      379.52      399.94     22.76 o 
   3   4   8      279.51      304.84     17.66 o 
   4   4   8      319.57      285.82     19.02 o 
   5   4   8      447.10      385.00     23.27 o 
   6   4   8      166.90      172.71     16.64 o 
 -11   5   8        2.04        6.79     10.19 o 
 -10   5   8      228.59      225.02     18.17 o 
  -9   5   8       75.93       79.65     13.25 o 
  -8   5   8      399.64      341.86     19.87 o 
  -7   5   8      163.84      159.98     14.44 o 
  -6   5   8       14.18        1.70      8.83 o 
  -5   5   8        1.22       15.62      7.30 o 
  -4   5   8       37.88       47.55      9.17 o 
  -3   5   8     1186.43     1334.66     62.67 o 
  -2   5   8       20.34       20.21      8.83 o 
  -1   5   8      166.00      175.77     13.42 o 
   0   5   8      279.81      304.68     26.75 o 
   1   5   8      213.82      220.60     15.96 o 
   2   5   8      700.83      673.87     37.87 o 
   3   5   8      294.24      279.19     17.83 o 
   4   5   8      156.30      166.94     15.96 o 
   5   5   8       51.62       34.47     14.10 o 
 -10   6   8      301.00      237.76     19.02 o 
  -9   6   8      137.48      135.18     15.45 o 
  -8   6   8      428.53      418.28     20.89 o 
  -7   6   8     1130.91     1017.09     48.40 o 
  -6   6   8       12.38       22.59      7.30 o 
  -5   6   8      502.21      520.18     23.10 o 
  -4   6   8      635.91      625.13     34.30 o 
  -3   6   8      535.70      527.82     29.38 o 
  -2   6   8       65.98       67.76     11.21 o 
  -1   6   8       45.38       51.97     11.21 o 
   0   6   8        4.04        6.61     10.53 o 
   1   6   8       36.64       46.53     11.04 o 
   2   6   8      150.99      156.07     14.77 o 
   3   6   8      310.83      292.78     22.08 o 
   4   6   8       91.92       87.80     14.94 o 
  -9   7   8      246.83      239.45     17.15 o 
  -8   7   8      333.64      319.44     24.96 o 
  -7   7   8      276.50      332.69     18.17 o 
  -6   7   8      475.62      477.04     24.12 o 
  -5   7   8       28.07       58.59      9.51 o 
  -4   7   8        5.51       -6.45      9.00 o 
  -3   7   8      421.91      479.76     21.23 o 
  -2   7   8       14.08       18.17      9.68 o 
  -1   7   8      567.25      569.94     22.08 o 
   0   7   8      669.93      697.67     27.17 o 
   1   7   8      369.51      356.47     21.57 o 
   2   7   8      181.61      188.85     17.66 o 
   3   7   8      200.61      208.72     19.53 o 
  -8   8   8        2.05      -10.19     11.55 o 
  -7   8   8       98.89      105.12     13.59 o 
  -6   8   8       62.90       55.02     11.04 o 
  -5   8   8      168.02      172.71     14.27 o 
  -4   8   8        9.01       18.34     10.53 o 
  -3   8   8       83.26      106.31     12.57 o 
  -2   8   8      142.72      178.15     14.94 o 
  -1   8   8      127.65      155.22     15.11 o 
   0   8   8      347.93      367.31     15.49 o 
   1   8   8      103.12      113.27     14.77 o 
  -6   9   8      220.70      239.12     16.98 o 
  -5   9   8       23.52       37.02     11.04 o 
  -4   9   8      112.86      102.58     13.42 o 
  -3   9   8       63.14       59.27     12.57 o 
  -2   9   8       20.71       29.04     11.72 o 
  -1   9   8       17.66       22.25     12.57 o 
  -2 -11   9       85.23      133.31     15.11 o 
  -1 -11   9      330.53      275.63     20.38 o 
   0 -11   9        5.00       16.34      9.68 o 
   1 -11   9        3.14       -0.34     11.55 o 
   2 -11   9        0.58       21.57     10.02 o 
   3 -11   9       34.70       41.10     11.89 o 
   4 -11   9        0.72       14.77     10.53 o 
   5 -11   9       25.73       22.93     12.23 o 
  -5 -10   9      119.13      127.20     16.13 o 
  -4 -10   9      194.49      162.18     17.32 o 
  -3 -10   9      216.80      207.87     17.83 o 
  -2 -10   9      194.11      195.30     16.30 o 
  -1 -10   9     1653.19     1508.23     64.36 o 
   0 -10   9      733.54      736.49     35.92 o 
   1 -10   9      347.53      303.31     18.85 o 
   2 -10   9       26.46       38.55      9.68 o 
   3 -10   9      341.00      342.37     17.66 o 
   4 -10   9        4.94       -0.51      9.85 o 
   5 -10   9        1.04       -7.47     10.70 o 
   6 -10   9       67.76       76.59     13.93 o 
  -6  -9   9      291.44      301.78     20.38 o 
  -5  -9   9      319.61      372.77     19.53 o 
  -4  -9   9      925.57      867.64     42.12 o 
  -3  -9   9     1045.61     1058.70     44.15 o 
  -2  -9   9      122.16      130.09     13.93 o 
  -1  -9   9      524.36      546.84     26.83 o 
   1  -9   9     1430.26     1414.31     67.76 o 
   2  -9   9     1017.89     1041.37     45.00 o 
   3  -9   9      728.79      721.25     42.63 o 
   4  -9   9       51.54       45.34     11.89 o 
   5  -9   9       46.04       78.46     12.23 o 
   6  -9   9      638.69      638.89     32.95 o 
   7  -9   9      723.64      649.25     35.49 o 
  -7  -8   9       54.18       49.08     12.74 o 
  -6  -8   9        0.12       18.68      7.98 o 
  -5  -8   9      195.15      201.75     16.13 o 
  -4  -8   9      255.74      255.42     16.47 o 
  -3  -8   9      109.02      116.67     12.91 o 
  -2  -8   9      199.16      183.24     14.61 o 
  -1  -8   9       35.19       38.89     11.38 o 
   0  -8   9      466.98      449.14     42.63 o 
   1  -8   9      165.56      150.13     13.93 o 
   2  -8   9      189.76      201.58     13.08 o 
   3  -8   9      127.47      126.35     12.91 o 
   4  -8   9      151.19      156.92     12.91 o 
   5  -8   9      414.85      417.26     19.87 o 
   6  -8   9      331.27      299.91     19.02 o 
   7  -8   9      252.74      267.14     19.70 o 
   8  -8   9      678.72      595.41     28.70 o 
  -8  -7   9       16.40       10.53     11.21 o 
  -7  -7   9      119.48      101.73     13.25 o 
  -6  -7   9       80.20       79.31     11.21 o 
  -5  -7   9      380.48      363.26     23.44 o 
  -4  -7   9      491.83      505.74     25.98 o 
  -3  -7   9       23.45       40.76      9.34 o 
  -2  -7   9      374.05      397.22     19.02 o 
  -1  -7   9      136.66      143.67     13.25 o 
   0  -7   9        1.11       -5.35      8.66 o 
   1  -7   9       66.18       94.93     10.19 o 
   2  -7   9      351.93      376.33     16.13 o 
   3  -7   9       47.76       57.06      9.68 o 
   4  -7   9       23.30       30.06      8.83 o 
   5  -7   9      107.14       90.52     12.23 o 
   6  -7   9        1.06        5.09      8.32 o 
   7  -7   9        7.52       16.13      9.85 o 
   8  -7   9       44.95       57.23     13.76 o 
  -9  -6   9      619.81      570.45     34.30 o 
  -8  -6   9       98.08      102.91     12.74 o 
  -7  -6   9       11.23        4.92      9.17 o 
  -6  -6   9      608.55      563.82     29.55 o 
  -5  -6   9     2591.39     2449.23    103.93 o 
  -4  -6   9      289.56      282.93     18.00 o 
  -3  -6   9      644.31      656.55     29.38 o 
  -2  -6   9      232.50      215.51     12.74 o 
  -1  -6   9     1178.50     1237.35     58.08 o 
   0  -6   9     2917.55     3026.86    212.88 o 
   1  -6   9     1227.37     1289.15     53.83 o 
   2  -6   9      442.92      418.79     19.02 o 
   3  -6   9     1583.31     1666.16     67.42 o 
   4  -6   9      286.81      337.61     19.87 o 
   5  -6   9     2044.09     2062.37     94.08 o 
   6  -6   9      331.48      329.29     17.49 o 
   7  -6   9       41.65       49.59     11.38 o 
   8  -6   9      115.63      144.52     15.28 o 
 -10  -5   9       60.23       62.16     14.10 o 
  -9  -5   9       29.37       52.14     10.53 o 
  -8  -5   9       15.38       15.96      9.34 o 
  -7  -5   9      337.80      384.32     20.04 o 
  -6  -5   9     1068.84      999.94     44.32 o 
  -5  -5   9     2625.88     2745.58    109.54 o 
  -4  -5   9     2114.58     2307.94     94.42 o 
  -3  -5   9     1568.56     1539.47     66.23 o 
  -2  -5   9        6.56       32.10      7.81 o 
  -1  -5   9      469.09      460.91     21.06 o 
   0  -5   9      939.60      932.87     35.75 o 
   1  -5   9      228.08      216.02     13.08 o 
   2  -5   9      277.70      288.20     16.30 o 
   3  -5   9      809.42      886.32     42.12 o 
   4  -5   9     1001.62     1024.05     42.29 o 
   5  -5   9      230.55      256.61     15.62 o 
   6  -5   9      799.29      820.43     36.51 o 
   7  -5   9      518.10      486.21     22.08 o 
   8  -5   9      134.38      121.60     15.11 o 
   9  -5   9      152.30      132.29     16.81 o 
 -10  -4   9       88.27       79.31     14.77 o 
  -9  -4   9       24.73       29.55     10.02 o 
  -8  -4   9        5.99       -6.96      8.66 o 
  -7  -4   9      116.53      106.65     11.89 o 
  -6  -4   9      315.75      328.95     15.62 o 
  -5  -4   9        0.02        2.72      6.79 o 
  -4  -4   9       10.24       26.15      6.28 o 
  -3  -4   9        0.88        7.81      6.28 o 
  -2  -4   9       11.70       15.96      6.96 o 
  -1  -4   9      673.03      684.74     32.78 o 
   0  -4   9       98.47      102.64      7.30 o 
   1  -4   9       88.13      114.29      9.34 o 
   2  -4   9      181.23      210.24     11.21 o 
   3  -4   9      818.37      952.22     40.93 o 
   4  -4   9      352.61      347.12     21.74 o 
   5  -4   9        1.33        6.28      8.66 o 
   6  -4   9       45.69       42.97      9.85 o 
   7  -4   9      140.08      133.82     13.25 o 
   8  -4   9      236.40      238.10     19.02 o 
   9  -4   9      168.39      165.92     16.47 o 
 -11  -3   9      111.24      110.73     16.64 o 
 -10  -3   9      142.02      156.41     15.45 o 
  -9  -3   9     1285.18     1231.58     55.87 o 
  -8  -3   9      409.13      385.51     29.38 o 
  -7  -3   9      403.66      440.02     21.23 o 
  -6  -3   9      663.41      652.30     25.98 o 
  -5  -3   9      269.69      242.17     11.72 o 
  -4  -3   9      412.27      412.00     15.11 o 
  -3  -3   9      187.81      163.20      9.51 o 
  -2  -3   9      788.86      727.03     32.44 o 
  -1  -3   9       35.39       32.27      7.47 o 
   0  -3   9     1100.15     1026.95     32.42 o 
   1  -3   9      479.16      502.86     23.95 o 
   2  -3   9       79.02       82.88      8.49 o 
   3  -3   9       91.85       90.18      9.34 o 
   4  -3   9        4.69       14.44      6.45 o 
   5  -3   9      134.80      141.64     12.23 o 
   6  -3   9      125.88      140.79     12.06 o 
   7  -3   9        3.61       -9.51      9.51 o 
   8  -3   9       59.75       91.54     12.40 o 
   9  -3   9        0.02        5.09     12.06 o 
 -11  -2   9      140.01      128.73     14.77 o 
 -10  -2   9      270.89      293.63     18.85 o 
  -9  -2   9     2001.69     2212.33     93.57 o 
  -8  -2   9     1258.52     1386.46     61.31 o 
  -7  -2   9      303.15      350.69     14.10 o 
  -6  -2   9      233.14      234.02     13.42 o 
  -5  -2   9     1464.92     1309.87     55.19 o 
  -4  -2   9     1161.09     1095.21     46.70 o 
  -3  -2   9     1864.87     1971.17     77.10 o 
  -2  -2   9     2193.19     2052.69     80.84 o 
  -1  -2   9     1326.84     1353.34     58.25 o 
   0  -2   9      843.45      835.04     27.34 o 
   1  -2   9      963.84     1095.38     45.85 o 
   2  -2   9     2900.14     3083.70    106.82 o 
   3  -2   9     1119.91     1257.73     55.02 o 
   4  -2   9     1018.60      989.24     47.55 o 
   5  -2   9       63.96       76.25     10.19 o 
   6  -2   9       45.01       54.51      9.85 o 
   7  -2   9      679.40      766.77     40.76 o 
   8  -2   9      537.73      586.58     27.85 o 
 -11  -1   9        0.05       18.51      9.34 o 
 -10  -1   9       22.43       18.00     10.53 o 
  -9  -1   9      110.13      112.42     11.55 o 
  -8  -1   9        0.53        4.76      7.13 o 
  -7  -1   9        0.47       -7.30      7.30 o 
  -6  -1   9      462.02      516.10     22.93 o 
  -5  -1   9       15.09       21.40      5.60 o 
  -4  -1   9       44.78       26.83      5.94 o 
  -3  -1   9      464.87      478.23     22.93 o 
  -2  -1   9     2659.48     2569.64     95.44 o 
  -1  -1   9     2223.03     2194.15     86.27 o 
   0  -1   9      216.51      200.70     11.63 o 
   1  -1   9      970.32      951.88     35.83 o 
   2  -1   9      308.46      333.03     13.59 o 
   3  -1   9      693.60      657.40     31.93 o 
   4  -1   9      231.12      251.17     13.76 o 
   5  -1   9       88.93       88.99     11.21 o 
   6  -1   9       21.05       19.36      9.34 o 
   7  -1   9       16.32       47.89      9.68 o 
   8  -1   9       85.23       88.99     14.94 o 
 -12   0   9       18.54       -3.91     12.23 o 
 -11   0   9      373.23      476.53     22.25 o 
 -10   0   9        5.29        8.32      7.81 o 
  -9   0   9       16.85       13.25      7.64 o 
  -8   0   9        3.73       -2.04      7.64 o 
  -7   0   9      269.72      275.12     12.91 o 
  -6   0   9      414.27      409.45     24.12 o 
  -5   0   9      304.55      296.18     15.28 o 
  -4   0   9      260.54      264.08     11.04 o 
  -3   0   9      110.42      121.26      8.66 o 
  -2   0   9      512.83      585.05     25.13 o 
  -1   0   9      386.15      398.75     14.44 o 
   0   0   9        0.05       -0.38      4.35 o 
   1   0   9      342.79      343.39     14.94 o 
   2   0   9      512.33      584.54     30.74 o 
   3   0   9      193.69      202.26     14.77 o 
   4   0   9        1.40        7.13      7.47 o 
   5   0   9       32.83       22.42      9.00 o 
   6   0   9       42.75       48.40     10.87 o 
   7   0   9      132.05      142.65     15.45 o 
   8   0   9      143.93      129.75     16.81 o 
 -12   1   9       22.65       28.19     11.72 o 
 -11   1   9      314.48      345.60     18.17 o 
 -10   1   9      644.50      692.04     33.12 o 
  -9   1   9     1715.69     1751.42     74.55 o 
  -8   1   9      455.70      522.72     22.93 o 
  -7   1   9      367.55      396.03     15.45 o 
  -6   1   9     3133.21     3407.56    120.41 o 
  -5   1   9      973.72      943.72     43.82 o 
  -4   1   9     1107.72      990.26     49.59 o 
  -3   1   9      443.30      419.47     19.19 o 
  -2   1   9      260.52      211.26     13.42 o 
  -1   1   9      470.36      441.21     21.06 o 
   0   1   9     1818.03     1679.81     47.10 o 
   1   1   9     1375.28     1380.01     57.57 o 
   2   1   9      727.98      761.33     33.97 o 
   3   1   9        7.38       -2.04      8.15 o 
   4   1   9      219.54      218.91     15.79 o 
   5   1   9      137.05      185.79     14.27 o 
   6   1   9      312.31      342.37     21.74 o 
   7   1   9       23.84       36.00     10.87 o 
 -12   2   9       17.29        0.68     12.91 o 
 -11   2   9       88.09       98.84     12.57 o 
 -10   2   9      293.27      294.48     22.25 o 
  -9   2   9      847.97      843.36     43.65 o 
  -8   2   9      428.92      437.47     19.02 o 
  -7   2   9      274.69      320.80     15.11 o 
  -6   2   9     1006.14     1012.67     45.00 o 
  -5   2   9      972.03     1102.00     45.51 o 
  -4   2   9      157.49      125.33      9.51 o 
  -3   2   9      173.05      185.96     10.87 o 
  -2   2   9     1104.63     1066.00     45.85 o 
  -1   2   9      524.78      529.01     26.66 o 
   0   2   9      714.87      708.40     34.56 o 
   1   2   9      868.01      885.13     36.17 o 
   2   2   9      705.43      695.95     29.21 o 
   3   2   9      508.54      453.61     20.72 o 
   4   2   9     1053.06      948.14     53.83 o 
   5   2   9      533.75      611.03     28.70 o 
   6   2   9       14.00       21.06     10.19 o 
   7   2   9      119.28      151.48     16.30 o 
 -11   3   9       78.61      125.33     13.76 o 
 -10   3   9        4.12       21.74      8.49 o 
  -9   3   9       71.49       79.14     11.21 o 
  -8   3   9       50.58       55.36      9.68 o 
  -7   3   9        9.54       26.49      7.64 o 
  -6   3   9       38.21       33.80      8.32 o 
  -5   3   9      108.54      123.46      9.68 o 
  -4   3   9       83.95       79.31      9.17 o 
  -3   3   9      175.05      201.41     12.06 o 
  -2   3   9     1370.74     1587.54     70.65 o 
  -1   3   9     2755.15     2933.75    110.05 o 
   0   3   9      483.73      508.69     26.32 o 
   1   3   9       44.08       27.51     10.19 o 
   2   3   9       57.32       49.59     10.87 o 
   3   3   9      234.42      228.08     16.13 o 
   4   3   9       33.43       54.34      9.68 o 
   5   3   9       13.33       24.12     10.36 o 
   6   3   9      145.33      155.73     16.13 o 
 -11   4   9      103.42       72.18     14.44 o 
 -10   4   9      236.08      208.89     15.79 o 
  -9   4   9        3.87       29.72      8.66 o 
  -8   4   9      172.53      212.45     14.44 o 
  -7   4   9      623.69      560.94     22.08 o 
  -6   4   9      642.08      617.83     30.06 o 
  -5   4   9      244.50      224.51     13.76 o 
  -4   4   9      302.41      293.29     14.10 o 
  -3   4   9      241.64      247.78     13.42 o 
  -2   4   9        3.51        3.91      8.49 o 
  -1   4   9        5.66       11.89      8.83 o 
   0   4   9        4.33       17.84      6.59 o 
   1   4   9      140.56      143.33     13.59 o 
   2   4   9      454.52      413.87     23.95 o 
   3   4   9      247.63      246.59     17.32 o 
   4   4   9      213.94      222.64     17.15 o 
   5   4   9       18.31       19.70     12.06 o 
   6   4   9        7.38       -6.96     12.40 o 
 -11   5   9       55.01       64.19     13.42 o 
 -10   5   9      332.56      296.69     20.55 o 
  -9   5   9      790.98      776.79     40.08 o 
  -8   5   9     1283.68     1216.46     56.72 o 
  -7   5   9     2992.73     2797.21    114.97 o 
  -6   5   9      678.97      641.26     35.15 o 
  -5   5   9      169.90      162.18     13.25 o 
  -4   5   9      324.51      255.25     15.96 o 
  -3   5   9     2239.73     2331.54     97.82 o 
  -2   5   9      369.51      375.83     17.49 o 
  -1   5   9       95.88      122.44     12.74 o 
   0   5   9      568.88      536.99     19.03 o 
   1   5   9      524.81      510.16     22.08 o 
   2   5   9     1107.85     1077.72     52.82 o 
   3   5   9     1571.95     1587.20     68.78 o 
   4   5   9      117.06      100.03     15.62 o 
   5   5   9        9.49        3.74     12.23 o 
 -10   6   9      119.91      139.09     15.11 o 
  -9   6   9       84.38       62.67     12.91 o 
  -8   6   9      108.00      120.07     13.25 o 
  -7   6   9      311.01      285.48     17.49 o 
  -6   6   9       98.32      102.07     11.21 o 
  -5   6   9      113.98      133.82     12.91 o 
  -4   6   9       17.47       14.77      8.15 o 
  -3   6   9        9.87       37.02      8.66 o 
  -2   6   9       34.44       30.57     10.19 o 
  -1   6   9      316.99      310.44     18.00 o 
   0   6   9      999.87     1038.97     36.51 o 
   1   6   9      684.04      704.78     32.10 o 
   2   6   9      277.68      275.80     18.51 o 
   3   6   9       98.79      109.88     15.96 o 
  -9   7   9       12.66        9.00     11.72 o 
  -8   7   9        6.75       17.15     10.70 o 
  -7   7   9       42.32       53.33     11.72 o 
  -6   7   9       21.20       29.04      9.34 o 
  -5   7   9       73.38       69.12     12.06 o 
  -4   7   9      292.89      311.80     16.81 o 
  -3   7   9        5.04        1.70      9.68 o 
  -2   7   9       27.50       24.96     10.36 o 
  -1   7   9       18.94       26.32     11.21 o 
   0   7   9      247.48      273.48     30.14 o 
   1   7   9       12.62       14.27     12.57 o 
   2   7   9      311.25      330.31     21.57 o 
  -8   8   9      634.60      668.78     35.49 o 
  -7   8   9      539.15      545.14     32.10 o 
  -6   8   9       90.84       68.61     13.08 o 
  -5   8   9      683.90      675.91     25.81 o 
  -4   8   9       78.80       94.08     12.91 o 
  -3   8   9      190.54      199.55     16.64 o 
  -2   8   9       64.32       61.65     12.74 o 
  -1   8   9      118.18      112.93     14.27 o 
   0   8   9      131.57      170.20     12.13 o 
  -4   9   9       17.34       -1.36     12.40 o 
  -2 -11  10      407.19      420.66     22.59 o 
  -1 -11  10      719.73      756.41     36.34 o 
   0 -11  10     1130.98     1164.00     67.08 o 
   1 -11  10      346.35      327.59     20.38 o 
   2 -11  10       39.23       34.81     12.23 o 
   3 -11  10       26.09       29.04     11.21 o 
   4 -11  10      116.28      159.81     16.30 o 
  -5 -10  10        0.45       -2.72     11.21 o 
  -4 -10  10      571.76      609.17     38.38 o 
  -3 -10  10      619.42      574.86     30.74 o 
  -2 -10  10      352.49      350.69     19.53 o 
  -1 -10  10       29.32       58.08     12.57 o 
   0 -10  10        0.96       -8.29      8.29 o 
   1 -10  10      140.26      154.71     13.76 o 
   2 -10  10      134.12      125.16     13.93 o 
   3 -10  10      658.66      615.45     29.72 o 
   4 -10  10      183.82      180.70     15.28 o 
   5 -10  10       39.37       61.82     12.23 o 
   6 -10  10       80.33       73.87     14.10 o 
  -6  -9  10        1.10      -11.38     11.38 o 
  -5  -9  10       35.40       63.51     11.72 o 
  -4  -9  10       39.71       32.78     11.72 o 
  -3  -9  10      172.04      142.99     15.11 o 
  -2  -9  10      534.16      539.37     25.81 o 
  -1  -9  10      526.91      584.54     33.29 o 
   0  -9  10       11.99       13.69      7.69 o 
   1  -9  10        5.27       -2.04      9.51 o 
   2  -9  10       74.48       68.44     10.70 o 
   3  -9  10        0.29       -9.34      9.34 o 
   4  -9  10       24.96       22.42     10.02 o 
   5  -9  10       47.50       86.78     11.72 o 
   6  -9  10      134.41      157.77     16.64 o 
   7  -9  10       75.84       64.36     14.61 o 
  -7  -8  10      189.96      178.15     16.30 o 
  -6  -8  10      168.04      160.49     15.28 o 
  -5  -8  10      292.68      298.38     18.00 o 
  -4  -8  10      239.17      242.34     15.79 o 
  -3  -8  10      426.73      437.47     26.66 o 
  -2  -8  10       81.08       86.27     12.57 o 
  -1  -8  10     1427.36     1556.29     66.23 o 
   0  -8  10      478.33      489.24     16.59 o 
   1  -8  10      119.10      139.26     12.74 o 
   2  -8  10       75.81       77.78     10.87 o 
   3  -8  10       34.06       37.36      9.68 o 
   4  -8  10        0.99        0.34      8.83 o 
   5  -8  10      106.85      121.26     12.74 o 
   6  -8  10      133.74      114.12     14.94 o 
   7  -8  10      107.36       89.84     14.61 o 
  -8  -7  10       12.80        9.51     10.36 o 
  -7  -7  10        2.35       13.59      9.34 o 
  -6  -7  10       53.20       72.35     11.21 o 
  -5  -7  10      149.69      103.42     13.25 o 
  -4  -7  10      113.24      104.10     12.23 o 
  -3  -7  10      666.48      558.90     32.27 o 
  -2  -7  10      746.56      708.51     31.42 o 
  -1  -7  10      489.24      498.95     19.87 o 
   0  -7  10      332.78      327.31     11.46 o 
   1  -7  10      312.22      329.46     15.62 o 
   2  -7  10        6.01        3.74      8.83 o 
   3  -7  10      428.69      448.85     23.78 o 
   4  -7  10      218.40      216.36     14.44 o 
   5  -7  10      296.99      357.65     19.87 o 
   6  -7  10      618.08      588.96     23.61 o 
   7  -7  10      259.55      251.51     18.34 o 
   8  -7  10      197.14      216.87     19.36 o 
  -9  -6  10        0.06        0.68     10.53 o 
  -8  -6  10        2.20        1.87     10.02 o 
  -7  -6  10      189.64      171.18     14.10 o 
  -6  -6  10        1.41        3.57      9.17 o 
  -5  -6  10     3094.40     3109.35    120.07 o 
  -4  -6  10      466.90      479.42     21.40 o 
  -3  -6  10     1838.97     1807.12     76.25 o 
  -2  -6  10      481.46      463.46     20.21 o 
  -1  -6  10      293.74      309.42     15.96 o 
   0  -6  10        0.34       11.78      6.09 o 
   1  -6  10       33.34       34.81      8.66 o 
   2  -6  10      244.82      259.83     15.28 o 
   3  -6  10        1.09       15.28      7.47 o 
   4  -6  10      291.25      310.95     20.21 o 
   5  -6  10     1020.69     1112.36     45.34 o 
   6  -6  10      681.30      795.81     45.68 o 
   7  -6  10      166.53      127.88     15.62 o 
   8  -6  10      262.47      293.63     21.74 o 
 -10  -5  10      316.33      286.50     21.57 o 
  -9  -5  10      163.12      211.26     16.47 o 
  -8  -5  10      117.83      113.78     12.74 o 
  -7  -5  10      439.70      439.51     20.04 o 
  -6  -5  10      143.83      113.44     12.57 o 
  -5  -5  10      318.20      277.67     15.28 o 
  -4  -5  10       11.70       29.72      8.15 o 
  -3  -5  10        0.74       13.59      6.96 o 
  -2  -5  10     1252.77     1341.80     59.78 o 
  -1  -5  10      690.24      759.97     30.06 o 
   0  -5  10       99.55      111.16     19.70 o 
   1  -5  10      188.90      190.54     11.55 o 
   2  -5  10     1033.64     1155.67     50.61 o 
   3  -5  10      820.23      911.46     41.44 o 
   4  -5  10     1019.53     1075.51     41.61 o 
   5  -5  10      115.32      102.24     12.23 o 
   6  -5  10       25.52       28.36     10.70 o 
   7  -5  10        0.02        4.08      9.51 o 
   8  -5  10       12.10       41.27     10.87 o 
 -10  -4  10      439.95      532.24     31.93 o 
  -9  -4  10      500.33      640.24     34.64 o 
  -8  -4  10      106.42       97.14     11.21 o 
  -7  -4  10       25.96       12.91      9.17 o 
  -6  -4  10        1.92       -8.32      8.32 o 
  -5  -4  10      817.77      781.03     41.27 o 
  -4  -4  10      197.08      183.07     10.87 o 
  -3  -4  10     1004.16      897.02     43.82 o 
  -2  -4  10     1015.66     1028.47     45.17 o 
  -1  -4  10     2259.61     2355.32     93.40 o 
   0  -4  10     1363.19     1458.47    151.57 o 
   1  -4  10      710.85      742.14     34.81 o 
   2  -4  10     1448.74     1500.75     67.08 o 
   3  -4  10      103.37      110.22     10.19 o 
   4  -4  10     4952.00     5071.69    245.06 o 
   5  -4  10        2.09       -7.81      8.83 o 
   6  -4  10      929.43      902.97     42.80 o 
   7  -4  10      192.62      188.00     15.62 o 
   8  -4  10      133.61      196.83     18.17 o 
 -11  -3  10       46.93       47.38     12.91 o 
 -10  -3  10       84.27       90.52     12.74 o 
  -9  -3  10      329.51      348.99     17.66 o 
  -8  -3  10      696.54      651.79     27.17 o 
  -7  -3  10      358.90      363.94     16.30 o 
  -6  -3  10        0.94       -0.85      7.13 o 
  -5  -3  10        1.62       14.94      5.77 o 
  -4  -3  10        2.96       -5.43      6.11 o 
  -3  -3  10     1530.66     1470.86     57.57 o 
  -2  -3  10     1315.96     1428.58     60.97 o 
  -1  -3  10     1370.53     1378.82     61.82 o 
   0  -3  10      732.44      706.56     22.70 o 
   1  -3  10      641.14      672.85     22.08 o 
   2  -3  10      758.12      830.79     32.27 o 
   3  -3  10     1468.59     1571.91     62.67 o 
   4  -3  10      877.49      848.79     46.19 o 
   5  -3  10       64.62       41.10     10.53 o 
   6  -3  10      638.02      735.86     39.57 o 
   7  -3  10      242.95      267.82     16.81 o 
   8  -3  10      396.66      424.23     23.78 o 
 -11  -2  10        4.21       -2.72     10.53 o 
 -10  -2  10       26.13       30.06     10.19 o 
  -9  -2  10      346.10      397.39     19.36 o 
  -8  -2  10      137.80      161.17     12.23 o 
  -7  -2  10      120.89      139.77     10.70 o 
  -6  -2  10      200.52      222.81     11.21 o 
  -5  -2  10       92.94       91.88      8.32 o 
  -4  -2  10       36.21       40.93      6.96 o 
  -3  -2  10      571.36      613.92     27.51 o 
  -2  -2  10     1259.82     1279.30     55.70 o 
  -1  -2  10        3.12        2.38      6.96 o 
   0  -2  10      695.28      599.85     58.17 o 
   1  -2  10        0.55        3.40      6.45 o 
   2  -2  10      197.53      206.68     12.57 o 
   3  -2  10      192.87      200.06     12.74 o 
   4  -2  10        1.01        3.06      7.81 o 
   5  -2  10      140.17      157.77     13.08 o 
   6  -2  10      127.34      145.54     12.91 o 
   7  -2  10      459.07      451.40     22.59 o 
   8  -2  10      307.13      332.52     20.72 o 
 -11  -1  10      206.00      217.04     15.45 o 
 -10  -1  10     1076.37     1244.15     56.89 o 
  -9  -1  10      321.54      420.66     16.47 o 
  -8  -1  10      338.03      324.20     14.61 o 
  -7  -1  10       77.79      105.63      9.51 o 
  -6  -1  10     1452.23     1491.24     58.08 o 
  -5  -1  10      434.73      418.28     17.83 o 
  -4  -1  10      301.80      279.53     13.25 o 
  -3  -1  10      560.01      510.16     20.89 o 
  -2  -1  10      248.07      209.74     11.21 o 
  -1  -1  10       28.83       27.68      6.79 o 
   0  -1  10     1956.88     1922.81     57.52 o 
   1  -1  10      153.80      168.30     10.02 o 
   2  -1  10      341.74      356.47     19.36 o 
   3  -1  10      935.69      990.60     41.61 o 
   4  -1  10        1.80        4.42      8.66 o 
   5  -1  10        8.32       11.38      8.83 o 
   6  -1  10        4.53       -1.53     10.02 o 
   7  -1  10        2.48        7.64     10.70 o 
   8  -1  10       28.02       25.64     12.91 o 
 -11   0  10      205.84      187.83     16.13 o 
 -10   0  10      228.83      270.53     16.47 o 
  -9   0  10      612.04      654.17     33.63 o 
  -8   0  10      353.68      399.60     22.59 o 
  -7   0  10      171.21      212.62     12.40 o 
  -6   0  10     4842.14     4989.83    208.72 o 
  -5   0  10      323.43      328.10     14.44 o 
  -4   0  10        2.31        4.92      5.94 o 
  -3   0  10     1019.19      982.95     44.15 o 
  -2   0  10     2227.53     2144.56     85.59 o 
  -1   0  10      809.95      782.56     33.29 o 
   0   0  10      641.06      682.44     28.96 o 
   1   0  10     1287.74     1272.68     52.65 o 
   2   0  10     1617.79     1572.25     58.93 o 
   3   0  10      374.21      384.15     19.87 o 
   4   0  10       85.73       81.35     10.70 o 
   5   0  10       25.89       31.42     10.36 o 
   6   0  10      411.97      427.28     20.55 o 
   7   0  10      185.02      198.02     17.15 o 
 -11   1  10        1.00       11.04      9.68 o 
 -10   1  10        0.09        8.83      8.32 o 
  -9   1  10        0.02        2.04      8.66 o 
  -8   1  10       18.63       23.44      9.17 o 
  -7   1  10       22.41       11.89      8.15 o 
  -6   1  10       67.32       89.50      9.68 o 
  -5   1  10      583.40      570.45     24.96 o 
  -4   1  10      779.99      783.58     33.63 o 
  -3   1  10        0.37       -5.77      6.28 o 
  -2   1  10     1758.41     1763.64     71.84 o 
  -1   1  10      156.13      142.65     10.53 o 
   0   1  10      160.58      207.87      8.65 o 
   1   1  10      137.44      133.14     11.55 o 
   2   1  10       19.68       17.66      9.51 o 
   3   1  10      130.80      142.99     12.74 o 
   4   1  10        8.67       -7.30      9.00 o 
   5   1  10      194.13      222.13     15.96 o 
   6   1  10      604.43      645.00     30.57 o 
   7   1  10       92.27       83.21     15.11 o 
 -11   2  10      333.55      384.83     20.38 o 
 -10   2  10       65.41       69.97     11.04 o 
  -9   2  10     1281.31     1251.11     57.74 o 
  -8   2  10      745.98      792.58     33.46 o 
  -7   2  10       36.98       29.89      9.34 o 
  -6   2  10      207.85      222.98     12.40 o 
  -5   2  10      429.34      392.81     21.57 o 
  -4   2  10      243.10      246.08     11.89 o 
  -3   2  10      339.61      345.77     13.93 o 
  -2   2  10        0.30       -3.91      7.47 o 
  -1   2  10       66.88       74.38     10.53 o 
   0   2  10       13.72       18.16      6.88 o 
   1   2  10        0.81        3.74      8.32 o 
   2   2  10      599.33      570.11     23.27 o 
   3   2  10       36.48       31.59     10.70 o 
   4   2  10       24.75       38.55      9.68 o 
   5   2  10       20.85        8.32     11.04 o 
   6   2  10        0.47        5.26     11.04 o 
 -11   3  10      632.18      739.42     37.70 o 
 -10   3  10      344.75      321.31     18.51 o 
  -9   3  10      885.04      847.94     38.38 o 
  -8   3  10      164.89      163.37     13.76 o 
  -7   3  10      145.67      112.09     11.21 o 
  -6   3  10      246.65      261.02     14.27 o 
  -5   3  10       51.96       18.51      9.17 o 
  -4   3  10      385.66      393.83     23.44 o 
  -3   3  10      150.43      148.77     11.04 o 
  -2   3  10      690.42      741.80     35.32 o 
  -1   3  10      540.52      533.25     19.19 o 
   0   3  10      446.43      442.29     14.13 o 
   1   3  10      444.70      456.66     22.93 o 
   2   3  10      876.06      917.91     40.42 o 
   3   3  10      168.14      176.62     14.10 o 
   4   3  10       74.55       50.61     12.40 o 
   5   3  10        2.96        2.72     10.53 o 
   6   3  10      302.95      268.16     21.74 o 
 -11   4  10      109.25      131.62     15.11 o 
 -10   4  10      131.71       81.01     14.94 o 
  -9   4  10      129.65      151.48     13.42 o 
  -8   4  10      312.13      343.73     17.83 o 
  -7   4  10      867.55      855.07     29.72 o 
  -6   4  10     1100.67     1015.73     43.98 o 
  -5   4  10       76.04       49.08     10.19 o 
  -4   4  10      832.25      888.87     33.12 o 
  -3   4  10      794.89      754.37     31.59 o 
  -2   4  10     4083.97     3931.99    146.05 o 
  -1   4  10      358.71      379.90     18.68 o 
   0   4  10      155.54      147.32     10.21 o 
   1   4  10      443.76      450.89     19.53 o 
   2   4  10      237.22      245.23     16.47 o 
   3   4  10      271.59      262.04     18.85 o 
   4   4  10      506.94      534.95     25.13 o 
   5   4  10       38.33       56.38     13.76 o 
 -10   5  10       20.99       32.27     10.19 o 
  -9   5  10       58.99       59.78     11.89 o 
  -8   5  10       23.29       20.38      9.85 o 
  -7   5  10       39.99       59.61     10.02 o 
  -6   5  10       23.34       16.47     10.02 o 
  -5   5  10      104.75       71.84     11.89 o 
  -4   5  10        2.13       14.94      8.66 o 
  -3   5  10      116.05      101.39     13.08 o 
  -2   5  10      181.73      179.17     13.93 o 
  -1   5  10      367.93      364.96     18.17 o 
   0   5  10      370.15      350.81     18.68 o 
   1   5  10      465.38      448.17     26.66 o 
   2   5  10       11.60       19.36     10.70 o 
   3   5  10      166.47      118.20     16.98 o 
   4   5  10        0.89       12.74     12.23 o 
  -9   6  10       84.38       55.53     13.59 o 
  -8   6  10      295.39      289.38     20.55 o 
  -7   6  10      342.74      348.65     19.19 o 
  -6   6  10      418.09      388.90     20.55 o 
  -5   6  10      224.19      233.85     15.45 o 
  -4   6  10       12.40        5.26      9.68 o 
  -3   6  10       35.52       37.87     10.19 o 
  -2   6  10       83.56       92.89     11.38 o 
  -1   6  10       10.55       14.94     10.19 o 
   0   6  10       13.74       12.68      8.56 o 
   1   6  10        0.39       13.93     11.04 o 
   2   6  10       24.03       33.63     12.23 o 
   3   6  10       32.13       48.91     12.06 o 
  -8   7  10      274.41      318.59     19.02 o 
  -7   7  10      810.31      829.94     34.64 o 
  -6   7  10      129.81      163.88     14.94 o 
  -5   7  10       92.10       93.06     11.89 o 
  -4   7  10       52.14       70.48     11.04 o 
  -3   7  10      118.32      128.73     13.76 o 
  -2   7  10      315.63      321.31     18.51 o 
  -1   7  10      237.50      255.08     18.17 o 
   0   7  10      194.71      198.56     13.15 o 
   1   7  10      139.60      125.67     17.66 o 
  -6   8  10        1.58       -0.17     10.70 o 
  -5   8  10      215.68      222.64     17.83 o 
  -4   8  10        4.68        8.15     11.55 o 
  -3   8  10      105.71       96.12     14.27 o 
  -2   8  10      389.41      463.12     21.91 o 
  -1   8  10        6.67       10.53     11.04 o 
  -2 -11  11      117.39      104.61     16.47 o 
  -1 -11  11      173.80      179.85     21.06 o 
   0 -11  11      775.90      702.21     26.52 o 
   1 -11  11       32.15       30.40     12.57 o 
   2 -11  11        2.23        8.83     10.02 o 
   3 -11  11       20.43       36.85     11.21 o 
   4 -11  11       49.47       45.00     13.25 o 
  -5 -10  11      108.57      115.99     15.45 o 
  -4 -10  11       39.79       35.66     13.76 o 
  -3 -10  11       15.18       27.51     11.21 o 
  -2 -10  11        2.60        5.43     10.87 o 
  -1 -10  11      704.82      731.95     36.17 o 
   0 -10  11      497.33      521.98     17.45 o 
   1 -10  11       58.31       73.03     12.06 o 
   2 -10  11      269.24      268.83     16.81 o 
   3 -10  11      379.62      383.64     21.06 o 
   4 -10  11      186.68      191.39     15.96 o 
   5 -10  11        4.33       -3.74     11.89 o 
  -6  -9  11      669.51      662.49     38.04 o 
  -5  -9  11       90.48       70.82     14.44 o 
  -4  -9  11      373.50      373.28     22.42 o 
  -3  -9  11      382.26      365.47     23.44 o 
  -2  -9  11      569.90      571.47     22.93 o 
  -1  -9  11      429.94      414.89     22.76 o 
   0  -9  11      254.33      270.53     12.48 o 
   1  -9  11      203.86      209.74     15.45 o 
   2  -9  11      188.74      207.87     14.61 o 
   3  -9  11       42.93       69.63     11.21 o 
   4  -9  11      216.58      264.59     16.81 o 
   5  -9  11       11.99       22.76     11.38 o 
   6  -9  11      437.92      434.42     23.27 o 
  -7  -8  11       15.39       27.51     10.36 o 
  -6  -8  11        7.86        5.09     10.36 o 
  -5  -8  11      117.84      148.77     14.27 o 
  -4  -8  11       53.47       64.70     11.38 o 
  -3  -8  11      222.71      234.19     16.13 o 
  -2  -8  11      308.47      330.14     17.32 o 
  -1  -8  11       52.05       53.33     12.06 o 
   0  -8  11       19.22       28.28      7.34 o 
   1  -8  11      238.30      251.51     15.28 o 
   2  -8  11       63.21       74.55      9.85 o 
   3  -8  11       96.22       84.40     11.72 o 
   4  -8  11      145.59      171.69     14.61 o 
   5  -8  11      352.28      345.26     19.87 o 
   6  -8  11       81.21       94.76     13.25 o 
   7  -8  11      142.90      188.85     16.81 o 
  -8  -7  11      140.67      132.63     15.45 o 
  -7  -7  11      102.36       91.03     13.08 o 
  -6  -7  11      235.03      237.25     15.62 o 
  -5  -7  11       68.56       50.27     11.55 o 
  -4  -7  11      208.45      233.68     14.94 o 
  -3  -7  11        0.96       -4.08      9.00 o 
  -2  -7  11       84.28       93.57     11.38 o 
  -1  -7  11      227.60      216.02     15.11 o 
   0  -7  11      210.13      204.94     10.52 o 
   1  -7  11      382.39      390.77     20.21 o 
   2  -7  11        6.16       19.53      8.15 o 
   3  -7  11        0.85        1.53      8.49 o 
   4  -7  11        1.62       -5.43      9.17 o 
   5  -7  11        5.61      -10.53     10.53 o 
   6  -7  11       65.51       54.00     12.57 o 
   7  -7  11        0.28       15.11     10.53 o 
  -9  -6  11        8.18        2.72     10.87 o 
  -8  -6  11      228.23      253.38     17.15 o 
  -7  -6  11       42.61       51.97     10.36 o 
  -6  -6  11      156.41      136.54     12.74 o 
  -5  -6  11      927.92      936.25     39.23 o 
  -4  -6  11      528.69      552.44     23.95 o 
  -3  -6  11      604.39      559.58     23.95 o 
  -2  -6  11      749.14      680.83     33.80 o 
  -1  -6  11     3462.11     3578.75    134.33 o 
   0  -6  11      882.45      908.72     27.52 o 
   1  -6  11      453.50      514.57     24.45 o 
   2  -6  11      854.87      967.16     47.72 o 
   3  -6  11      588.82      650.26     24.62 o 
   4  -6  11      141.60      182.22     14.27 o 
   5  -6  11       44.15       47.72     12.23 o 
   6  -6  11      308.55      331.67     18.17 o 
   7  -6  11      384.71      347.29     21.40 o 
 -10  -5  11      256.16      256.61     20.72 o 
  -9  -5  11      308.17      337.95     19.19 o 
  -8  -5  11       24.64       14.44      9.68 o 
  -7  -5  11      402.21      479.59     26.15 o 
  -6  -5  11      415.83      400.96     23.44 o 
  -5  -5  11        2.58        9.85      8.49 o 
  -4  -5  11     1213.57     1208.99     53.67 o 
  -3  -5  11     1380.41     1295.43     61.82 o 
  -2  -5  11      365.55      297.37     14.94 o 
  -1  -5  11      106.76       96.80     11.89 o 
   0  -5  11      603.65      618.09     18.50 o 
   1  -5  11      641.51      684.74     36.00 o 
   2  -5  11     1221.99     1286.60     65.04 o 
   3  -5  11     1457.25     1542.53     65.89 o 
   4  -5  11      701.90      648.06     29.04 o 
   5  -5  11     1102.04     1029.83     48.91 o 
   6  -5  11      516.44      541.41     22.08 o 
   7  -5  11     1050.90      986.01     46.36 o 
   8  -5  11      170.77      192.92     18.17 o 
 -10  -4  11        5.71        7.30     11.04 o 
  -9  -4  11       47.09       54.51     10.70 o 
  -8  -4  11       42.23       46.02     10.02 o 
  -7  -4  11      213.12      235.55     14.94 o 
  -6  -4  11       57.34       34.98      9.85 o 
  -5  -4  11      197.38      206.85     12.06 o 
  -4  -4  11      422.54      451.40     22.42 o 
  -3  -4  11      236.97      243.87     12.57 o 
  -2  -4  11       39.20       30.91      8.66 o 
  -1  -4  11      132.23      149.11     11.38 o 
   0  -4  11       55.34       61.08      6.37 o 
   1  -4  11       39.26       40.42      9.00 o 
   2  -4  11       10.49        6.96      8.32 o 
   3  -4  11      137.55      140.96     11.38 o 
   4  -4  11      108.32      109.37     12.06 o 
   5  -4  11      191.65      197.51     14.10 o 
   6  -4  11      307.76      323.86     19.19 o 
   7  -4  11      215.60      198.02     17.66 o 
   8  -4  11       76.64       95.44     15.79 o 
 -11  -3  11      124.35      154.37     15.11 o 
 -10  -3  11      398.58      427.62     24.45 o 
  -9  -3  11      717.36      765.58     27.00 o 
  -8  -3  11     1554.01     1633.90     70.82 o 
  -7  -3  11      829.39      891.42     44.15 o 
  -6  -3  11       46.46       36.17      9.17 o 
  -5  -3  11      423.17      439.85     18.34 o 
  -4  -3  11      167.03      163.54     10.70 o 
  -3  -3  11      203.92      153.69     10.53 o 
  -2  -3  11       10.04       11.72      7.30 o 
  -1  -3  11        2.94        1.19      8.83 o 
   0  -3  11      386.57      414.94     13.74 o 
   1  -3  11     1854.08     1867.75     77.95 o 
   2  -3  11      247.91      263.74     14.10 o 
   3  -3  11     1492.85     1628.12     66.74 o 
   4  -3  11       55.61       84.91     10.36 o 
   5  -3  11       24.41       49.76      9.85 o 
   6  -3  11       82.86      114.12     12.40 o 
   7  -3  11       12.69        3.57     11.21 o 
 -11  -2  11       53.13       84.57     12.06 o 
 -10  -2  11      338.93      361.56     18.00 o 
  -9  -2  11     1250.50     1381.20     59.61 o 
  -8  -2  11      286.57      307.39     14.61 o 
  -7  -2  11       36.03       16.81      9.51 o 
  -6  -2  11        2.00        5.60      6.79 o 
  -5  -2  11     1745.37     1682.47     69.63 o 
  -4  -2  11      281.02      319.10     16.81 o 
  -3  -2  11      731.31      699.00     34.47 o 
  -2  -2  11     1197.68     1120.00     49.76 o 
  -1  -2  11     1135.88     1251.96     55.19 o 
   0  -2  11      328.30      329.00     34.90 o 
   1  -2  11      873.71      862.72     42.97 o 
   2  -2  11      991.40     1008.77     42.46 o 
   3  -2  11      187.30      240.13     16.81 o 
   4  -2  11      146.21      132.63     12.40 o 
   5  -2  11      751.66      829.43     39.06 o 
   6  -2  11      144.52      165.41     13.93 o 
   7  -2  11       48.78       39.40     11.72 o 
 -11  -1  11       43.27       38.72     11.89 o 
 -10  -1  11       45.01       38.38     10.02 o 
  -9  -1  11       10.10       14.27      7.98 o 
  -8  -1  11      239.99      216.19     13.25 o 
  -7  -1  11      200.95      193.09     12.06 o 
  -6  -1  11      130.66      152.84     10.53 o 
  -5  -1  11      259.33      264.93     13.25 o 
  -4  -1  11       61.63      112.76      8.83 o 
  -3  -1  11        5.52       -4.08      6.79 o 
  -2  -1  11     1565.26     1522.15     65.89 o 
  -1  -1  11     1536.45     1666.50     69.63 o 
   0  -1  11      165.22      161.43      8.38 o 
   1  -1  11       97.66      107.67     10.53 o 
   2  -1  11        9.53       13.25      8.15 o 
   3  -1  11       39.97       47.89      9.68 o 
   4  -1  11        4.90       11.55      8.32 o 
   5  -1  11        5.92       11.72      9.17 o 
   6  -1  11      224.63      260.34     16.81 o 
   7  -1  11       14.86       27.85     11.21 o 
 -11   0  11       28.90       38.55     11.21 o 
 -10   0  11       70.05       84.91     11.21 o 
  -9   0  11      635.76      660.11     34.98 o 
  -8   0  11      423.29      458.87     21.91 o 
  -7   0  11      174.61      206.17     12.57 o 
  -6   0  11      124.03      137.90     10.53 o 
  -5   0  11        1.02        6.45      6.96 o 
  -4   0  11      119.68      101.56      9.68 o 
  -3   0  11      112.23      111.07      9.85 o 
  -2   0  11       85.52       75.74      9.17 o 
  -1   0  11      111.92      146.39     11.04 o 
   0   0  11      216.69      229.61      9.35 o 
   1   0  11     1477.47     1496.00     67.08 o 
   2   0  11      507.91      530.03     19.70 o 
   3   0  11        0.00       -8.66      8.66 o 
   4   0  11      209.80      240.98     18.00 o 
   5   0  11       58.10       68.78     12.06 o 
   6   0  11        1.04       -2.38     11.21 o 
   7   0  11      125.78      152.33     15.96 o 
 -11   1  11      422.62      444.44     20.72 o 
 -10   1  11      530.75      543.61     22.76 o 
  -9   1  11      969.46     1044.94     42.63 o 
  -8   1  11     1735.51     1800.33     63.68 o 
  -7   1  11      510.49      559.75     25.64 o 
  -6   1  11      235.45      257.80     13.25 o 
  -5   1  11      455.97      434.76     25.30 o 
  -4   1  11      345.50      320.97     17.49 o 
  -3   1  11      366.68      396.37     22.59 o 
  -2   1  11      470.36      467.02     19.87 o 
  -1   1  11      453.50      467.19     20.38 o 
   0   1  11     1709.81     1811.65     49.27 o 
   1   1  11      511.85      559.92     26.32 o 
   2   1  11      464.96      488.76     22.25 o 
   3   1  11        2.49       -8.66      8.66 o 
   4   1  11       15.53       13.42      9.34 o 
   5   1  11      303.72      338.29     28.36 o 
   6   1  11      148.56      148.09     16.81 o 
 -11   2  11      256.56      291.76     18.17 o 
 -10   2  11      184.66      201.41     14.10 o 
  -9   2  11      678.88      760.82     38.04 o 
  -8   2  11      909.77      924.87     41.78 o 
  -7   2  11      116.28       94.93     11.04 o 
  -6   2  11      421.69      403.17     22.42 o 
  -5   2  11     2054.40     1964.89     82.71 o 
  -4   2  11      124.97       97.48     10.87 o 
  -3   2  11      462.39      408.60     18.34 o 
  -2   2  11      982.19     1012.67     44.49 o 
  -1   2  11     1295.96     1336.19     58.42 o 
   0   2  11      624.99      593.19     23.95 o 
   1   2  11      583.33      587.43     27.34 o 
   2   2  11      391.35      387.20     20.89 o 
   3   2  11       84.44       85.59     12.57 o 
   4   2  11        8.00       23.78      9.85 o 
   5   2  11       54.69       49.59     13.08 o 
   6   2  11        1.95       -7.98     11.72 o 
 -11   3  11       27.45       56.04     12.23 o 
 -10   3  11        6.65       10.70      9.51 o 
  -9   3  11        0.08       -3.57      9.34 o 
  -8   3  11        0.38       -3.91      8.49 o 
  -7   3  11       64.73       43.98      9.85 o 
  -6   3  11       17.45        4.76      9.00 o 
  -5   3  11       25.49       22.59      8.49 o 
  -4   3  11        7.38       19.02      7.13 o 
  -3   3  11       31.03       26.15      9.17 o 
  -2   3  11     1085.15     1143.10     46.02 o 
  -1   3  11      812.31      820.60     39.40 o 
   0   3  11       19.68       22.79      7.23 o 
   1   3  11      226.88      233.34     15.11 o 
   2   3  11       28.27       34.98     10.19 o 
   3   3  11        5.09        9.17     10.02 o 
   4   3  11       19.89       36.34     11.38 o 
   5   3  11      185.87      207.02     18.85 o 
 -10   4  11      101.95       87.12     13.25 o 
  -9   4  11      362.84      369.03     21.23 o 
  -8   4  11      816.50      888.87     43.98 o 
  -7   4  11      859.20      844.55     46.87 o 
  -6   4  11      900.43      866.96     40.59 o 
  -5   4  11      110.82      115.99     11.55 o 
  -4   4  11       59.80       70.65     10.70 o 
  -3   4  11       12.13        8.32      9.68 o 
  -2   4  11      427.30      435.09     20.21 o 
  -1   4  11        2.37       12.06      9.68 o 
   0   4  11      985.74     1035.19     31.48 o 
   1   4  11      153.54      136.03     14.10 o 
   2   4  11      331.54      321.65     18.00 o 
   3   4  11      451.53      458.70     23.95 o 
   4   4  11      708.43      631.24     29.72 o 
 -10   5  11       15.66       21.06     11.21 o 
  -9   5  11      218.30      192.58     16.13 o 
  -8   5  11      567.78      598.81     32.78 o 
  -7   5  11      562.71      592.18     26.66 o 
  -6   5  11      729.77      647.89     28.02 o 
  -5   5  11       28.12        7.30      9.85 o 
  -4   5  11      216.51      244.21     15.11 o 
  -3   5  11      165.06      189.53     14.27 o 
  -2   5  11      528.83      540.56     22.93 o 
  -1   5  11      392.34      415.56     25.13 o 
   0   5  11      472.78      494.63     29.97 o 
   1   5  11       53.78       38.38     13.25 o 
   2   5  11       23.77       25.98     11.55 o 
   3   5  11      135.34      115.14     17.83 o 
  -9   6  11       53.70       62.50     12.06 o 
  -8   6  11      116.53       92.89     13.76 o 
  -7   6  11       43.81       41.44     11.04 o 
  -6   6  11      154.33      172.71     14.61 o 
  -5   6  11       19.19       47.04     10.36 o 
  -4   6  11        7.32       -5.60      9.85 o 
  -3   6  11       25.14       32.44     10.53 o 
  -2   6  11       64.47       71.50     12.23 o 
  -1   6  11      166.35      151.82     15.96 o 
   0   6  11      369.07      373.36     15.65 o 
   1   6  11      369.31      347.46     22.25 o 
   2   6  11      123.36      125.84     16.64 o 
  -7   7  11      138.72      128.73     15.11 o 
  -6   7  11       66.53       60.63     12.57 o 
  -5   7  11       19.06       12.06     11.89 o 
  -4   7  11        5.14        4.08     10.87 o 
  -3   7  11       13.17        6.11     10.87 o 
  -2   7  11       87.73       92.89     14.61 o 
  -1   7  11        0.71       -1.87     11.55 o 
   0   7  11        0.00        0.93     12.82 o 
  -2 -11  12      176.46      165.24     17.66 o 
  -1 -11  12      221.28      207.02     18.51 o 
   0 -11  12     1266.30     1277.74     39.09 o 
   1 -11  12      207.14      246.59     17.32 o 
   2 -11  12        7.85      -11.55     11.55 o 
   3 -11  12      238.66      239.96     18.34 o 
  -5 -10  12      133.05      167.28     16.47 o 
  -4 -10  12      242.27      245.23     19.19 o 
  -3 -10  12      255.76      233.17     18.51 o 
  -2 -10  12      222.44      209.57     17.83 o 
  -1 -10  12       45.58       56.55     12.57 o 
   0 -10  12       18.02       14.64      8.92 o 
   1 -10  12      138.04      147.07     13.93 o 
   2 -10  12      268.94      241.32     16.64 o 
   3 -10  12      644.10      608.66     42.97 o 
   4 -10  12      564.22      563.99     28.70 o 
  -6  -9  12        9.90       -0.68     11.38 o 
  -5  -9  12       53.01       65.04     12.91 o 
  -4  -9  12       62.43       80.16     13.42 o 
  -3  -9  12     1173.69     1131.55     57.23 o 
  -2  -9  12      144.32      121.26     14.77 o 
  -1  -9  12        8.70        4.08     11.72 o 
   0  -9  12      298.01      311.63     14.90 o 
   1  -9  12       38.12       32.27     11.21 o 
   2  -9  12        1.97       -2.72      9.34 o 
   3  -9  12       31.70       24.96     11.38 o 
   4  -9  12        0.58       -7.64     10.19 o 
   5  -9  12        2.67       -4.59     11.55 o 
  -7  -8  12       52.33       46.70     11.89 o 
  -6  -8  12      130.29      113.44     14.61 o 
  -5  -8  12      132.74      120.75     14.44 o 
  -4  -8  12      504.68      463.46     25.30 o 
  -3  -8  12     1107.32     1106.59     46.19 o 
  -2  -8  12      742.32      724.99     28.36 o 
  -1  -8  12      231.89      228.76     16.13 o 
   0  -8  12      763.53      846.01     42.88 o 
   1  -8  12       78.13       76.42     11.72 o 
   2  -8  12       57.15       52.31     10.87 o 
   3  -8  12       20.18       22.08     10.02 o 
   4  -8  12      107.78      133.14     14.27 o 
   5  -8  12       89.42      105.12     13.59 o 
   6  -8  12      151.12      150.64     15.45 o 
  -8  -7  12      136.93      126.69     14.94 o 
  -7  -7  12       10.35        1.19      9.85 o 
  -6  -7  12        2.89       18.68      8.66 o 
  -5  -7  12      320.74      309.76     17.66 o 
  -4  -7  12     2032.32     2217.08    101.05 o 
  -3  -7  12      722.92      689.83     33.12 o 
  -2  -7  12      336.50      329.63     18.00 o 
  -1  -7  12      149.08      169.49     14.77 o 
   0  -7  12      293.78      306.76     12.91 o 
   1  -7  12     1199.56     1194.56     57.23 o 
   2  -7  12      382.19      464.81     26.15 o 
   3  -7  12      133.08      148.94     12.74 o 
   4  -7  12      644.30      601.35     31.25 o 
   5  -7  12      459.54      445.96     29.72 o 
   6  -7  12     1022.90      921.31     42.97 o 
  -9  -6  12       33.61       39.91     12.06 o 
  -8  -6  12        5.14      -10.19     10.19 o 
  -7  -6  12       40.12       31.08     10.19 o 
  -6  -6  12        3.26       -4.92      8.66 o 
  -5  -6  12      226.10      241.66     14.94 o 
  -4  -6  12      133.61      138.07     13.76 o 
  -3  -6  12      700.66      704.10     32.95 o 
  -2  -6  12      441.48      431.70     24.62 o 
  -1  -6  12      197.90      215.34     16.98 o 
   0  -6  12       70.19       83.29      8.19 o 
   1  -6  12       15.89       34.98      9.17 o 
   2  -6  12        2.17       26.83      8.83 o 
   3  -6  12      136.65      137.73     12.57 o 
   4  -6  12      351.43      410.30     22.93 o 
   5  -6  12       16.21       20.04     10.87 o 
   6  -6  12        3.35       -0.34     10.53 o 
   7  -6  12      485.98      423.21     23.95 o 
 -10  -5  12      616.15      729.40     35.32 o 
  -9  -5  12      369.01      398.58     20.89 o 
  -8  -5  12      218.48      217.89     15.45 o 
  -7  -5  12      188.55      187.32     14.10 o 
  -6  -5  12      308.00      339.82     19.02 o 
  -5  -5  12      485.15      484.51     23.10 o 
  -4  -5  12       11.70        3.57      8.83 o 
  -3  -5  12      257.21      238.44     13.76 o 
  -2  -5  12      253.27      272.40     17.66 o 
  -1  -5  12      354.41      430.34     21.57 o 
   0  -5  12     1978.26     1925.51     53.79 o 
   1  -5  12      280.24      275.29     18.17 o 
   2  -5  12      151.43      193.43     12.91 o 
   3  -5  12      240.83      216.70     14.94 o 
   4  -5  12       94.58       87.97     11.04 o 
   5  -5  12       24.74       22.59     10.19 o 
   6  -5  12        5.90        7.64     10.53 o 
   7  -5  12        4.02       -1.02     11.38 o 
 -10  -4  12       20.90       43.82     11.21 o 
  -9  -4  12      199.10      243.53     16.47 o 
  -8  -4  12     1480.76     1644.09     68.78 o 
  -7  -4  12      719.46      663.34     31.59 o 
  -6  -4  12      105.08      102.91     11.21 o 
  -5  -4  12      491.76      452.76     24.45 o 
  -4  -4  12      490.98      448.17     23.10 o 
  -3  -4  12      791.82      789.35     38.38 o 
  -2  -4  12      494.03      472.80     25.47 o 
  -1  -4  12      466.83      459.04     23.27 o 
   0  -4  12      101.15      129.50     13.50 o 
   1  -4  12      872.74      905.68     45.85 o 
   2  -4  12       35.90       24.45      9.68 o 
   3  -4  12       88.57      102.41     11.21 o 
   4  -4  12      317.05      352.90     17.32 o 
   5  -4  12       95.23      103.25     13.59 o 
   6  -4  12      256.63      246.42     17.49 o 
   7  -4  12      307.19      295.67     18.85 o 
 -10  -3  12       83.77       67.08     12.23 o 
  -9  -3  12       31.73       57.40     10.70 o 
  -8  -3  12      393.26      389.58     18.17 o 
  -7  -3  12      777.06      749.95     40.59 o 
  -6  -3  12     1943.31     2020.59     80.16 o 
  -5  -3  12      120.24      120.24     10.53 o 
  -4  -3  12     1260.57     1195.24     48.91 o 
  -3  -3  12      556.43      532.57     25.64 o 
  -2  -3  12      911.91      836.56     41.10 o 
  -1  -3  12      958.49     1013.01     49.93 o 
   0  -3  12      946.42      972.99     31.70 o 
   1  -3  12      121.98      146.73     11.55 o 
   2  -3  12      134.69      148.43     12.40 o 
   3  -3  12      591.92      524.42     24.29 o 
   4  -3  12      562.47      577.24     28.70 o 
   5  -3  12      477.71      472.29     21.57 o 
   6  -3  12      314.61      376.33     19.87 o 
   7  -3  12      126.77      129.41     15.45 o 
 -11  -2  12        0.38        9.17      9.34 o 
 -10  -2  12       92.25       78.97     11.89 o 
  -9  -2  12      218.81      243.19     14.94 o 
  -8  -2  12      100.64      107.33     11.21 o 
  -7  -2  12      365.25      369.20     17.32 o 
  -6  -2  12       74.04       62.84     10.02 o 
  -5  -2  12      212.87      214.15     14.77 o 
  -4  -2  12      132.85      132.46     10.19 o 
  -3  -2  12      196.78      206.85     13.42 o 
  -2  -2  12       45.50       88.48     10.02 o 
  -1  -2  12      190.22      228.08     14.61 o 
   0  -2  12      214.08      216.79     10.81 o 
   1  -2  12      434.03      419.64     21.91 o 
   2  -2  12       50.81       48.91      9.85 o 
   3  -2  12        0.75       -1.87      8.49 o 
   4  -2  12      190.49      225.19     14.44 o 
   5  -2  12      215.65      233.68     15.79 o 
   6  -2  12       33.91       50.95     10.87 o 
   7  -2  12        0.95        5.09     10.70 o 
 -11  -1  12       38.40       61.99     11.04 o 
 -10  -1  12      292.15      343.05     17.15 o 
  -9  -1  12      289.16      316.39     16.98 o 
  -8  -1  12      161.28      188.68     13.25 o 
  -7  -1  12      208.74      214.49     13.59 o 
  -6  -1  12      130.81      130.26     10.87 o 
  -5  -1  12      410.43      390.77     21.57 o 
  -4  -1  12      295.40      274.10     16.13 o 
  -3  -1  12      916.16      805.49     38.89 o 
  -2  -1  12      135.99      115.14     11.04 o 
  -1  -1  12       22.45       20.89      8.83 o 
   0  -1  12     1383.10     1338.89     48.23 o 
   1  -1  12     1361.26     1295.94     59.61 o 
   2  -1  12       22.11       35.49      8.83 o 
   3  -1  12      466.93      487.06     20.55 o 
   4  -1  12        7.66        8.32      8.49 o 
   5  -1  12       15.19       37.53      9.51 o 
   6  -1  12       59.05       45.85     13.25 o 
 -11   0  12      156.01      169.32     14.10 o 
 -10   0  12      242.89      222.81     15.79 o 
  -9   0  12     1002.72     1027.62     50.78 o 
  -8   0  12     1713.83     1720.85     73.70 o 
  -7   0  12      256.28      317.07     14.61 o 
  -6   0  12       25.57       16.13      8.15 o 
  -5   0  12     1623.87     1542.19     70.14 o 
  -4   0  12      995.04     1010.47     43.82 o 
  -3   0  12     1127.44     1159.40     50.61 o 
  -2   0  12      885.44      826.03     40.76 o 
  -1   0  12     1032.36      922.33     50.27 o 
   0   0  12      761.31      768.40     51.88 o 
   1   0  12     1895.57     1876.58     76.76 o 
   2   0  12      862.13      985.67     48.06 o 
   3   0  12       30.75       29.89      9.85 o 
   4   0  12       75.50      100.20     12.23 o 
   5   0  12      164.50      168.98     15.96 o 
   6   0  12      547.75      522.56     27.17 o 
 -11   1  12        0.52       -3.91     10.36 o 
 -10   1  12        0.27       -7.98      9.34 o 
  -9   1  12        0.43       -1.53      8.49 o 
  -8   1  12       67.97       78.46     10.53 o 
  -7   1  12      223.02      222.64     13.42 o 
  -6   1  12      111.89      105.12     11.21 o 
  -5   1  12        2.09       12.57      7.30 o 
  -4   1  12      322.87      301.61     14.61 o 
  -3   1  12       14.69       22.08      7.64 o 
  -2   1  12       94.56       78.29     11.04 o 
  -1   1  12      465.50      502.86     26.49 o 
   0   1  12      191.08      183.81     10.00 o 
   1   1  12        5.10        4.76      9.17 o 
   2   1  12       16.78       13.93      9.34 o 
   3   1  12      182.63      186.13     14.61 o 
   4   1  12      139.97      133.31     14.61 o 
   5   1  12      436.90      478.57     23.95 o 
 -11   2  12      613.78      764.56     34.98 o 
 -10   2  12      335.33      405.71     18.85 o 
  -9   2  12      499.67      531.73     24.79 o 
  -8   2  12      444.72      467.19     26.83 o 
  -7   2  12      130.56      152.67     13.93 o 
  -6   2  12      208.49      212.11     13.42 o 
  -5   2  12      511.67      481.12     26.32 o 
  -4   2  12      209.64      177.47     13.08 o 
  -3   2  12       24.08       13.59      9.00 o 
  -2   2  12      123.84      118.71     11.89 o 
  -1   2  12       93.44      101.05     12.23 o 
   0   2  12      180.55      189.04     10.75 o 
   1   2  12       71.20       75.06     11.38 o 
   2   2  12       29.21       29.21     10.02 o 
   3   2  12       25.92       37.53     10.02 o 
   4   2  12        2.37        0.00     10.70 o 
   5   2  12       12.37        4.25     12.57 o 
 -10   3  12      366.02      372.60     19.70 o 
  -9   3  12      198.55      199.55     15.79 o 
  -8   3  12     1024.26     1031.18     49.93 o 
  -7   3  12      407.73      433.23     23.95 o 
  -6   3  12      932.56      857.62     34.98 o 
  -5   3  12      644.36      626.49     28.87 o 
  -4   3  12      179.76      185.79     13.93 o 
  -3   3  12      423.55      438.15     18.51 o 
  -2   3  12      432.82      449.19     22.42 o 
  -1   3  12      257.24      241.49     15.79 o 
   0   3  12      640.57      618.30     25.42 o 
   1   3  12      121.10      107.84     14.10 o 
   2   3  12      336.57      355.11     18.68 o 
   3   3  12      526.61      566.03     24.45 o 
   4   3  12      973.50     1091.64     52.31 o 
 -10   4  12       50.15       54.17     11.72 o 
  -9   4  12       69.63       63.18     11.55 o 
  -8   4  12      201.36      210.75     15.96 o 
  -7   4  12      289.35      323.52     17.32 o 
  -6   4  12     1203.18     1168.23     57.23 o 
  -5   4  12       84.59       86.78     10.36 o 
  -4   4  12      365.31      412.00     17.66 o 
  -3   4  12      249.74      304.16     21.06 o 
  -2   4  12      868.78      932.01     45.17 o 
  -1   4  12      578.71      570.96     22.25 o 
   0   4  12       58.17       74.53     10.03 o 
   1   4  12      290.11      305.35     18.85 o 
   2   4  12       82.24       90.86     13.59 o 
   3   4  12      142.54      118.71     17.66 o 
  -9   5  12        1.03       10.02     10.02 o 
  -8   5  12       48.95       40.08     12.74 o 
  -7   5  12      134.66      122.61     13.76 o 
  -6   5  12        4.26      -10.02     10.02 o 
  -5   5  12       17.28       32.27      9.51 o 
  -4   5  12       11.96       20.89      9.17 o 
  -3   5  12      197.21      176.28     14.44 o 
  -2   5  12      140.15      130.60     13.76 o 
  -1   5  12        8.93        9.68     10.53 o 
   0   5  12        1.63        7.86     12.82 o 
   1   5  12      274.25      264.08     20.21 o 
   2   5  12       61.58       64.53     13.25 o 
  -8   6  12      304.69      287.52     18.68 o 
  -7   6  12      201.25      212.28     16.98 o 
  -6   6  12      283.19      277.33     22.08 o 
  -5   6  12       41.77       42.63     11.38 o 
  -4   6  12      116.69      126.18     13.42 o 
  -3   6  12      213.28      206.68     15.62 o 
  -2   6  12      192.66      180.86     15.79 o 
  -1   6  12      104.73      122.95     14.61 o 
   0   6  12      138.87      139.59     21.31 o 
  -6   7  12       25.27       15.62     10.70 o 
  -5   7  12      161.54      143.16     16.13 o 
  -4   7  12      491.31      489.27     27.51 o 
  -3   7  12       73.90       80.16     13.25 o 
  -2   7  12      180.05      181.71     17.49 o 
  -2 -11  13      194.28      174.07     17.66 o 
  -1 -11  13        3.89       28.70     12.06 o 
   0 -11  13      121.41       93.80     12.99 o 
   1 -11  13       31.62       58.08     12.57 o 
  -4 -10  13      117.87      116.16     15.28 o 
  -3 -10  13      204.62      203.96     17.83 o 
  -2 -10  13      126.28      128.90     14.94 o 
  -1 -10  13      305.89      299.57     20.55 o 
   0 -10  13      487.02      467.71     62.84 o 
   1 -10  13       68.86       65.21     13.76 o 
   2 -10  13        3.84        0.85     10.87 o 
   3 -10  13       47.03       34.14     12.91 o 
   4 -10  13      118.34       96.12     15.79 o 
  -6  -9  13      177.66      183.24     17.32 o 
  -5  -9  13      101.34      109.54     14.61 o 
  -4  -9  13      419.50      384.15     21.06 o 
  -3  -9  13      374.37      375.66     20.38 o 
  -2  -9  13      408.69      410.13     20.89 o 
  -1  -9  13       93.20      116.33     14.77 o 
   0  -9  13      474.72      518.25     28.70 o 
   1  -9  13      124.57      121.94     14.94 o 
   2  -9  13       15.76       34.64     11.04 o 
   3  -9  13       17.44        2.21     10.70 o 
   4  -9  13       75.37       80.84     14.27 o 
   5  -9  13      212.92      209.74     18.51 o 
  -7  -8  13        0.16       -3.40     11.55 o 
  -6  -8  13       15.20       10.87     11.04 o 
  -5  -8  13      102.02       91.20     12.91 o 
  -4  -8  13      352.91      375.32     21.91 o 
  -3  -8  13      167.30      162.86     14.10 o 
  -2  -8  13       38.74       52.48     10.70 o 
  -1  -8  13      209.45      182.73     15.79 o 
   0  -8  13        0.91       10.84      7.45 o 
   1  -8  13       90.09      116.16     13.76 o 
   2  -8  13      208.95      225.36     15.28 o 
   3  -8  13      227.09      236.23     15.96 o 
   4  -8  13      110.54      114.80     13.59 o 
   5  -8  13      112.69      131.79     15.11 o 
  -8  -7  13      155.22      150.47     15.96 o 
  -7  -7  13       81.24       65.21     12.40 o 
  -6  -7  13      119.00      112.42     12.74 o 
  -5  -7  13       15.56        0.51     10.53 o 
  -4  -7  13      670.01      678.80     29.04 o 
  -3  -7  13      465.99      457.68     19.87 o 
  -2  -7  13      209.99      194.28     14.94 o 
  -1  -7  13       44.78       59.27     12.40 o 
   0  -7  13      821.07      830.87     29.21 o 
   1  -7  13       27.02       46.70      9.51 o 
   2  -7  13        7.71        4.59      9.85 o 
   3  -7  13        6.82        0.17      9.51 o 
   4  -7  13       21.41       21.74     11.04 o 
   5  -7  13       82.19       56.38     12.91 o 
   6  -7  13      210.51      188.17     17.49 o 
  -9  -6  13      240.61      252.53     19.02 o 
  -8  -6  13      419.33      498.61     25.81 o 
  -7  -6  13       58.43       69.46     10.87 o 
  -6  -6  13      312.43      302.46     16.13 o 
  -5  -6  13      405.73      410.30     22.42 o 
  -4  -6  13     1095.66     1090.11     39.74 o 
  -3  -6  13      478.85      463.12     23.61 o 
  -2  -6  13       97.13       56.72     12.91 o 
  -1  -6  13      711.24      740.61     36.00 o 
   0  -6  13     1554.02     1536.87     91.11 o 
   1  -6  13       15.20       22.93      9.00 o 
   2  -6  13      171.53      185.28     13.42 o 
   3  -6  13      903.94      931.16     51.80 o 
   4  -6  13      576.71      566.54     29.55 o 
   5  -6  13      115.48       87.12     13.76 o 
   6  -6  13        0.70       14.94     10.53 o 
  -9  -5  13       36.12       66.06     12.91 o 
  -8  -5  13       71.94       78.97     11.38 o 
  -7  -5  13      144.29      131.62     12.91 o 
  -6  -5  13       17.02       29.72      9.00 o 
  -5  -5  13       12.21        9.68      9.00 o 
  -4  -5  13      525.85      473.98     22.25 o 
  -3  -5  13      300.27      274.61     15.28 o 
  -2  -5  13      532.96      465.66     20.89 o 
  -1  -5  13      639.53      640.24     34.47 o 
   0  -5  13      721.28      651.93     20.36 o 
   1  -5  13      706.08      691.87     32.44 o 
   2  -5  13      141.74      170.51     14.77 o 
   3  -5  13      397.13      391.45     18.51 o 
   4  -5  13       26.24       38.89     10.19 o 
   5  -5  13      309.17      230.62     16.98 o 
   6  -5  13        9.15       26.66     11.38 o 
 -10  -4  13       74.44       48.57     13.59 o 
  -9  -4  13       50.35       48.57     10.19 o 
  -8  -4  13       22.53       35.32     10.02 o 
  -7  -4  13      292.87      299.06     15.62 o 
  -6  -4  13      122.71      133.48     11.89 o 
  -5  -4  13       62.60       45.34      9.85 o 
  -4  -4  13      260.01      250.83     14.27 o 
  -3  -4  13       98.62       59.95     10.19 o 
  -2  -4  13      201.25      196.83     14.10 o 
  -1  -4  13      111.71      104.44     13.08 o 
   0  -4  13       21.16       11.67      7.08 o 
   1  -4  13        0.42       -1.36      8.66 o 
   2  -4  13       73.43       60.63     11.38 o 
   3  -4  13      194.70      203.11     14.27 o 
   4  -4  13      845.78      828.24     34.98 o 
   5  -4  13      594.60      660.62     35.32 o 
   6  -4  13       50.74       55.36     12.74 o 
 -10  -3  13      280.83      288.70     17.49 o 
  -9  -3  13      295.52      317.24     21.91 o 
  -8  -3  13      378.27      432.21     20.55 o 
  -7  -3  13      213.88      211.26     13.76 o 
  -6  -3  13      237.29      247.44     14.27 o 
  -5  -3  13      421.07      442.23     24.79 o 
  -4  -3  13       10.98        7.30      8.15 o 
  -3  -3  13      655.13      543.10     26.15 o 
  -2  -3  13      368.41      352.22     20.21 o 
  -1  -3  13      194.37      189.19     13.42 o 
   0  -3  13      140.14      137.51     19.19 o 
   1  -3  13        5.90       11.72      8.32 o 
   2  -3  13       14.51       14.77      9.85 o 
   3  -3  13      107.72      114.29     12.74 o 
   4  -3  13      149.05      155.39     14.10 o 
   5  -3  13       87.79       78.29     12.91 o 
   6  -3  13        4.10       17.32     10.36 o 
 -10  -2  13       31.87       17.15     11.04 o 
  -9  -2  13     1420.63     1615.39     75.57 o 
  -8  -2  13       10.89       23.78      9.17 o 
  -7  -2  13      276.17      255.76     13.76 o 
  -6  -2  13        3.11       12.06      8.49 o 
  -5  -2  13     1358.46     1338.57     62.50 o 
  -4  -2  13      813.86      774.92     32.61 o 
  -3  -2  13      621.50      617.66     28.53 o 
  -2  -2  13     1140.39     1105.06     49.25 o 
  -1  -2  13      668.29      699.85     29.55 o 
   0  -2  13      143.83      135.02      9.09 o 
   1  -2  13      974.65     1027.62     45.17 o 
   2  -2  13       13.72       15.45      9.51 o 
   3  -2  13      229.99      277.33     15.62 o 
   4  -2  13      525.31      588.45     33.63 o 
   5  -2  13       57.84       64.02     12.91 o 
   6  -2  13       92.43      111.41     14.61 o 
 -11  -1  13        0.32       21.23     10.36 o 
 -10  -1  13        1.91        3.57      9.68 o 
  -9  -1  13       23.47       34.47     10.02 o 
  -8  -1  13      143.59      139.43     11.89 o 
  -7  -1  13      462.53      465.49     17.15 o 
  -6  -1  13      173.19      148.43     11.89 o 
  -5  -1  13     2319.85     2411.87     96.97 o 
  -4  -1  13      732.04      747.24     28.36 o 
  -3  -1  13       73.46       72.01      9.85 o 
  -2  -1  13      493.04      460.23     24.29 o 
  -1  -1  13      265.83      285.14     21.06 o 
   0  -1  13       78.12       76.28      7.85 o 
   1  -1  13       16.77        9.00      9.85 o 
   2  -1  13      209.99      214.66     13.59 o 
   3  -1  13      594.98      619.02     25.81 o 
   4  -1  13      261.75      269.17     23.27 o 
   5  -1  13       10.35       12.40     11.55 o 
   6  -1  13      157.54      170.68     17.15 o 
 -11   0  13       84.42       99.01     13.08 o 
 -10   0  13      200.45      225.53     13.76 o 
  -9   0  13      279.09      299.23     16.47 o 
  -8   0  13      185.09      195.47     13.25 o 
  -7   0  13       55.21       64.70     10.02 o 
  -6   0  13      163.76      161.33     12.57 o 
  -5   0  13       38.56       45.68      8.66 o 
  -4   0  13       99.43      119.05     11.04 o 
  -3   0  13      145.58      162.86     12.74 o 
  -2   0  13      310.61      321.99     15.79 o 
  -1   0  13      360.74      367.84     20.89 o 
   0   0  13        1.74       -4.08      8.75 o 
   1   0  13      635.10      659.60     27.85 o 
   2   0  13        4.24        6.79      9.34 o 
   3   0  13       14.20       22.42      9.85 o 
   4   0  13        1.55       -4.42     10.70 o 
   5   0  13        4.93       -1.70     11.72 o 
 -10   1  13      717.71      870.53     51.80 o 
  -9   1  13      547.77      618.00     29.21 o 
  -8   1  13      810.46      796.99     24.12 o 
  -7   1  13      936.80      963.08     47.38 o 
  -6   1  13        2.27        1.36      8.15 o 
  -5   1  13      163.14      151.65     12.57 o 
  -4   1  13      613.54      594.90     32.95 o 
  -3   1  13      834.14      825.69     41.10 o 
  -2   1  13      361.90      367.84     19.19 o 
  -1   1  13      392.12      397.39     19.53 o 
   0   1  13       58.34       50.38      8.12 o 
   1   1  13       31.82       18.51     10.53 o 
   2   1  13        0.99       -2.04      9.68 o 
   3   1  13      678.37      735.52     32.27 o 
   4   1  13       23.65       29.55     11.21 o 
   5   1  13        0.42        9.51     12.40 o 
 -10   2  13      170.30      162.52     14.77 o 
  -9   2  13      194.55      173.90     14.10 o 
  -8   2  13       53.83       50.95     10.19 o 
  -7   2  13       49.42       17.83      9.17 o 
  -6   2  13        7.29       -4.92      8.49 o 
  -5   2  13      363.70      315.88     22.42 o 
  -4   2  13      155.35      177.47     12.74 o 
  -3   2  13      195.83      180.70     13.42 o 
  -2   2  13      331.18      303.48     17.32 o 
  -1   2  13      608.91      639.57     26.32 o 
   0   2  13      127.69      127.99     13.08 o 
   1   2  13      138.34      162.86     13.93 o 
   2   2  13        7.53        2.38     10.19 o 
   3   2  13      134.14      124.31     15.62 o 
   4   2  13      415.80      438.32     23.95 o 
 -10   3  13        5.96        5.77     10.19 o 
  -9   3  13       18.27       22.25     10.19 o 
  -8   3  13        1.48        6.45      9.68 o 
  -7   3  13       49.51       50.61     11.04 o 
  -6   3  13      117.53      141.64     12.57 o 
  -5   3  13      833.52      897.36     41.27 o 
  -4   3  13       47.49       53.67      9.68 o 
  -3   3  13     1036.21     1058.02     43.82 o 
  -2   3  13      569.86      535.80     25.30 o 
  -1   3  13     1107.10     1122.55     56.38 o 
   0   3  13        0.18        7.12      8.38 o 
   1   3  13       38.97       68.10     11.89 o 
   2   3  13      113.04      133.31     14.27 o 
   3   3  13      119.57      149.96     16.30 o 
  -9   4  13       78.68       80.50     12.40 o 
  -8   4  13      165.14      170.17     14.61 o 
  -7   4  13      138.23      120.92     13.25 o 
  -6   4  13       74.46       55.36     11.21 o 
  -5   4  13       91.49      103.76     12.57 o 
  -4   4  13        9.06        4.59      9.17 o 
  -3   4  13       21.69       19.70     10.36 o 
  -2   4  13      360.41      359.69     17.66 o 
  -1   4  13       10.14       -5.94     10.70 o 
   0   4  13      604.87      604.13     19.95 o 
   1   4  13      319.22      289.89     20.72 o 
   2   4  13      122.87       97.14     15.11 o 
  -8   5  13      221.56      206.68     15.79 o 
  -7   5  13       10.80        4.42     10.53 o 
  -6   5  13      236.74      260.00     16.13 o 
  -5   5  13      318.24      364.96     19.19 o 
  -4   5  13      196.52      216.70     15.28 o 
  -3   5  13      121.08      133.82     13.59 o 
  -2   5  13      180.94      193.77     15.28 o 
  -1   5  13      308.61      348.82     19.02 o 
   0   5  13       66.00       66.10     10.15 o 
   1   5  13        3.02       14.10     11.72 o 
  -7   6  13      152.64      174.92     16.47 o 
  -6   6  13      306.87      335.58     19.02 o 
  -5   6  13       18.57       32.27     10.19 o 
  -4   6  13       99.37       85.93     13.76 o 
  -3   6  13        0.67       -2.04     11.04 o 
  -2   6  13       29.81       44.15     12.57 o 
  -1   6  13      320.18      313.84     20.55 o 
  -4 -10  14       98.97       84.40     16.13 o 
  -3 -10  14       18.66        8.49     12.57 o 
  -2 -10  14       73.89       80.16     14.61 o 
  -1 -10  14       42.86       34.47     13.93 o 
   0 -10  14      137.02      166.47     23.10 o 
   1 -10  14      256.32      260.51     19.19 o 
   2 -10  14      157.91      163.71     16.13 o 
  -5  -9  14      405.55      432.38     22.76 o 
  -4  -9  14       16.42        9.68     11.55 o 
  -3  -9  14      106.56       94.59     15.11 o 
  -2  -9  14      568.43      508.46     25.13 o 
  -1  -9  14       12.41        4.42     12.40 o 
   0  -9  14        1.11       -8.17      8.17 o 
   1  -9  14        7.22        1.02     10.53 o 
   2  -9  14        0.63       -9.68     10.53 o 
   3  -9  14        5.56      -11.38     11.38 o 
   4  -9  14       22.31       26.15     12.23 o 
  -7  -8  14      126.51      118.71     15.79 o 
  -6  -8  14      315.17      323.86     23.27 o 
  -5  -8  14      639.74      597.96     40.59 o 
  -4  -8  14      297.55      316.05     18.34 o 
  -3  -8  14       52.64       18.85     12.91 o 
  -2  -8  14       27.13       30.23     11.55 o 
  -1  -8  14       21.76       14.94     11.38 o 
   0  -8  14       28.36       40.81      8.36 o 
   1  -8  14      323.15      340.50     18.00 o 
   2  -8  14      353.48      367.33     19.70 o 
   3  -8  14       67.07       91.20     13.25 o 
   4  -8  14      218.69      194.96     17.32 o 
   5  -8  14      282.41      261.02     20.72 o 
  -8  -7  14        9.70        9.85     11.04 o 
  -7  -7  14       59.42       64.87     11.89 o 
  -6  -7  14      245.34      262.38     20.72 o 
  -5  -7  14       88.45       90.18     12.23 o 
  -4  -7  14      405.86      428.81     21.91 o 
  -3  -7  14      364.40      314.52     19.19 o 
  -2  -7  14      181.76      182.56     14.77 o 
  -1  -7  14      388.68      372.94     23.10 o 
   0  -7  14     1159.16     1064.79     32.65 o 
   1  -7  14      335.78      313.84     18.17 o 
   2  -7  14      213.32      271.21     16.13 o 
   3  -7  14      250.15      235.21     16.47 o 
   4  -7  14     1481.45     1379.50     62.50 o 
   5  -7  14      360.90      392.47     21.74 o 
  -8  -6  14      116.16      170.00     14.94 o 
  -7  -6  14       15.78       25.47     10.53 o 
  -6  -6  14       17.10       25.81     10.19 o 
  -5  -6  14      798.87      798.18     28.87 o 
  -4  -6  14       56.03       77.27     11.21 o 
  -3  -6  14       35.26       29.55     10.19 o 
  -2  -6  14        7.92       19.70      9.51 o 
  -1  -6  14       17.31       24.45     10.53 o 
   0  -6  14       73.95       76.17      8.38 o 
   1  -6  14      111.67      121.26     13.25 o 
   2  -6  14      139.52      132.80     13.08 o 
   3  -6  14      533.91      498.61     29.55 o 
   4  -6  14      212.25      204.30     15.96 o 
   5  -6  14      397.31      363.94     20.04 o 
  -9  -5  14       53.01       63.35     12.57 o 
  -8  -5  14      155.22      146.39     13.93 o 
  -7  -5  14       37.43       52.99     10.70 o 
  -6  -5  14       92.63       90.01     13.25 o 
  -5  -5  14      262.82      274.78     15.28 o 
  -4  -5  14      197.55      199.72     13.93 o 
  -3  -5  14      712.11      669.79     37.53 o 
  -2  -5  14     1035.40      924.53     45.68 o 
  -1  -5  14       22.68       28.02     11.38 o 
   0  -5  14       82.15       85.07      8.54 o 
   1  -5  14        5.32       10.87      8.66 o 
   2  -5  14      103.34      124.99     12.57 o 
   3  -5  14       32.06        6.62     10.53 o 
   4  -5  14       95.78      112.09     12.57 o 
   5  -5  14        1.09        5.60     10.70 o 
   6  -5  14        0.46      -12.74     12.74 o 
  -9  -4  14       57.25       68.27     11.55 o 
  -8  -4  14      550.77      572.82     28.19 o 
  -7  -4  14      839.91      864.59     39.91 o 
  -6  -4  14      583.53      568.41     25.98 o 
  -5  -4  14      210.46      220.26     14.10 o 
  -4  -4  14      700.73      668.61     32.61 o 
  -3  -4  14      240.60      235.55     14.61 o 
  -2  -4  14       95.26      101.73     11.89 o 
  -1  -4  14      139.00      119.05     12.91 o 
   0  -4  14        7.41        4.01      7.08 o 
   1  -4  14        4.63       25.30      9.17 o 
   2  -4  14      744.04      844.04     49.25 o 
   3  -4  14      287.32      318.25     18.17 o 
   4  -4  14      777.76      825.36     33.80 o 
   5  -4  14      581.27      539.54     25.98 o 
   6  -4  14      157.10      167.96     16.47 o 
 -10  -3  14       10.51        9.34     10.36 o 
  -9  -3  14       12.75       -1.36     10.36 o 
  -8  -3  14      282.87      301.78     16.81 o 
  -7  -3  14       19.52       29.89      9.68 o 
  -6  -3  14      345.19      316.73     17.49 o 
  -5  -3  14        1.90       -8.83      8.83 o 
  -4  -3  14     1110.46     1096.91     50.27 o 
  -3  -3  14      192.17      179.17     12.91 o 
  -2  -3  14       51.79       48.74     11.04 o 
  -1  -3  14      126.36      136.54     13.76 o 
   0  -3  14       45.03       46.54      7.86 o 
   1  -3  14        4.08       18.51      8.49 o 
   2  -3  14      109.72      122.44     12.06 o 
   3  -3  14      328.64      372.77     18.17 o 
   4  -3  14       82.83       92.73     13.25 o 
   5  -3  14      259.28      314.18     19.19 o 
 -10  -2  14       62.88       69.46     12.74 o 
  -9  -2  14       30.71       24.45     10.19 o 
  -8  -2  14       48.05       36.17      9.68 o 
  -7  -2  14      311.23      273.25     17.49 o 
  -6  -2  14      155.46      134.84     11.38 o 
  -5  -2  14        2.49       -5.09      8.32 o 
  -4  -2  14       43.93       31.76     10.02 o 
  -3  -2  14       53.25       66.74     11.38 o 
  -2  -2  14      813.52      797.84     36.17 o 
  -1  -2  14        6.01       29.89      9.34 o 
   0  -2  14      103.65       93.64     18.60 o 
   1  -2  14        0.04        3.74      9.17 o 
   2  -2  14       12.65        8.32     10.36 o 
   3  -2  14        0.04      -10.36     10.36 o 
   4  -2  14       41.92       34.14     11.55 o 
   5  -2  14        0.21       14.10     10.53 o 
 -10  -1  14      295.66      325.56     19.02 o 
  -9  -1  14      125.80      110.56     12.57 o 
  -8  -1  14      396.02      355.11     16.98 o 
  -7  -1  14      526.83      541.24     24.29 o 
  -6  -1  14      232.90      219.25     14.44 o 
  -5  -1  14      281.12      272.23     14.61 o 
  -4  -1  14       58.86       54.17     10.19 o 
  -3  -1  14      213.40      185.45     13.08 o 
  -2  -1  14       19.97       28.87     10.19 o 
  -1  -1  14      309.31      314.52     17.49 o 
   0  -1  14       22.72       35.67      7.73 o 
   1  -1  14      286.71      284.97     16.30 o 
   2  -1  14      779.03      777.80     34.98 o 
   3  -1  14      348.91      363.09     18.34 o 
   4  -1  14       32.53       36.17     11.72 o 
   5  -1  14        0.42      -11.38     11.38 o 
 -10   0  14      100.18      100.37     13.25 o 
  -9   0  14      514.54      554.65     25.64 o 
  -8   0  14        6.99       16.98      9.17 o 
  -7   0  14     1667.14     1614.03     70.82 o 
  -6   0  14      475.97      516.44     21.57 o 
  -5   0  14       96.15       90.52     11.21 o 
  -4   0  14      278.83      271.89     15.62 o 
  -3   0  14      523.88      503.36     26.66 o 
  -2   0  14      785.76      740.95     40.08 o 
  -1   0  14      395.71      428.98     18.17 o 
   0   0  14       47.74       57.65      8.11 o 
   1   0  14      256.11      210.75     15.96 o 
   2   0  14       79.99       79.14     12.23 o 
   3   0  14      273.88      319.61     17.83 o 
   4   0  14       73.08       80.84     14.27 o 
 -10   1  14        0.85       25.64      9.85 o 
  -9   1  14       17.24       26.32     10.36 o 
  -8   1  14      128.04      124.14     12.74 o 
  -7   1  14      238.23      215.17     16.81 o 
  -6   1  14      370.07      343.90     15.79 o 
  -5   1  14      344.56      324.03     16.30 o 
  -4   1  14      840.37      923.51     46.70 o 
  -3   1  14        3.08        6.62      8.83 o 
  -2   1  14       98.24       69.80     11.89 o 
  -1   1  14        1.32       16.30      9.68 o 
   0   1  14      370.23      359.80     36.77 o 
   1   1  14       69.36       61.82     12.74 o 
   2   1  14      202.09      207.70     16.13 o 
   3   1  14      281.23      303.31     19.19 o 
   4   1  14      110.63      108.69     16.13 o 
 -10   2  14      105.88      119.05     13.76 o 
  -9   2  14      227.10      211.43     15.79 o 
  -8   2  14      100.78      103.93     11.89 o 
  -7   2  14       59.11       72.35     11.04 o 
  -6   2  14       44.01       43.82     10.02 o 
  -5   2  14       34.56       37.02      9.85 o 
  -4   2  14       22.93       14.27     10.02 o 
  -3   2  14      500.71      454.12     23.27 o 
  -2   2  14      881.71      898.55     39.06 o 
  -1   2  14       25.54       15.79     11.38 o 
   0   2  14      657.81      698.50     54.17 o 
   1   2  14      169.28      195.64     15.62 o 
   2   2  14        0.23       16.47     10.02 o 
   3   2  14       31.38       29.89     12.40 o 
  -9   3  14       89.46       91.03     13.42 o 
  -8   3  14       70.41       80.50     11.55 o 
  -7   3  14      614.59      608.66     25.47 o 
  -6   3  14      450.75      466.68     25.64 o 
  -5   3  14      753.70      685.08     37.87 o 
  -4   3  14      392.89      415.56     24.79 o 
  -3   3  14      483.88      506.76     21.74 o 
  -2   3  14      106.92      103.25     13.76 o 
  -1   3  14        3.09       -2.21     10.36 o 
   0   3  14       52.75       59.82      9.84 o 
   1   3  14      732.69      764.73     36.85 o 
   2   3  14      471.28      453.10     23.44 o 
  -8   4  14        6.53       16.13     10.19 o 
  -7   4  14       97.12       94.59     12.74 o 
  -6   4  14      414.93      421.68     22.76 o 
  -5   4  14      132.36      145.20     13.76 o 
  -4   4  14      170.30      153.35     14.94 o 
  -3   4  14      156.28      163.71     14.44 o 
  -2   4  14       70.79       75.40     12.40 o 
  -1   4  14      148.51      163.54     15.62 o 
   0   4  14      129.94      131.53     12.13 o 
   1   4  14      169.80      232.66     20.89 o 
  -7   5  14       45.25       52.65     12.23 o 
  -6   5  14        7.29        7.30      9.68 o 
  -5   5  14      145.76      191.56     15.28 o 
  -4   5  14       25.60       31.25     10.87 o 
  -3   5  14       51.94       54.68     12.40 o 
  -2   5  14        5.30        4.42     11.04 o 
  -1   5  14       34.49       54.00     13.25 o 
  -3 -10  15      521.40      537.67     26.15 o 
  -2 -10  15     1091.10      992.63     56.38 o 
  -1 -10  15      418.61      406.73     29.21 o 
   0 -10  15       23.69       17.23     10.70 o 
   1 -10  15      278.55      290.06     26.66 o 
  -5  -9  15       94.19      104.95     15.62 o 
  -4  -9  15      206.19      180.36     18.17 o 
  -3  -9  15       65.34       42.29     13.93 o 
  -2  -9  15      251.76      194.79     18.17 o 
  -1  -9  15      360.48      359.35     23.10 o 
   0  -9  15        5.58        5.57      8.92 o 
   1  -9  15      260.02      255.25     19.36 o 
   2  -9  15      299.15      314.69     18.68 o 
   3  -9  15      197.95      186.30     17.32 o 
  -6  -8  15       63.27       72.18     13.08 o 
  -5  -8  15       30.02       34.14     11.72 o 
  -4  -8  15       30.31       45.00     11.21 o 
  -3  -8  15      242.83      211.43     17.49 o 
  -2  -8  15       89.42       85.25     13.42 o 
  -1  -8  15        7.91       10.53     12.06 o 
   0  -8  15       98.24      117.45     10.45 o 
   1  -8  15      205.35      215.17     16.81 o 
   2  -8  15      305.36      282.08     18.00 o 
   3  -8  15      128.74      124.65     14.94 o 
   4  -8  15      115.89      133.65     16.13 o 
  -7  -7  15        9.79        6.45     10.70 o 
  -6  -7  15       54.31       70.82     11.72 o 
  -5  -7  15      300.60      302.12     22.08 o 
  -4  -7  15      282.57      291.76     17.66 o 
  -3  -7  15      240.00      217.72     16.13 o 
  -2  -7  15        2.39        4.76      9.85 o 
  -1  -7  15       52.37       58.42     12.40 o 
   0  -7  15      154.03      145.49     23.78 o 
   1  -7  15      106.28      109.71     13.25 o 
   2  -7  15       13.52       26.83     10.19 o 
   3  -7  15        1.43        4.92     10.87 o 
   4  -7  15       45.14       39.23     13.25 o 
  -8  -6  15      302.81      337.78     20.21 o 
  -7  -6  15      256.01      266.46     17.66 o 
  -6  -6  15      589.76      633.62     32.44 o 
  -5  -6  15      582.21      633.11     36.85 o 
  -4  -6  15      443.55      453.27     26.49 o 
  -3  -6  15       88.36      119.56     12.91 o 
  -2  -6  15      516.87      451.23     26.66 o 
  -1  -6  15       33.69       45.17     11.55 o 
   0  -6  15      305.30      341.74     27.77 o 
   1  -6  15      531.02      500.99     27.00 o 
   2  -6  15      375.55      355.11     19.19 o 
   3  -6  15      274.81      276.65     17.49 o 
   4  -6  15      476.98      474.15     23.27 o 
   5  -6  15      212.76      235.55     19.19 o 
  -9  -5  15       34.99       31.93     13.25 o 
  -8  -5  15      115.60      136.88     13.59 o 
  -7  -5  15      724.61      798.01     28.02 o 
  -6  -5  15     1359.63     1284.73     56.72 o 
  -5  -5  15       58.10       74.89     10.70 o 
  -4  -5  15      104.34       99.18     12.23 o 
  -3  -5  15      393.32      354.09     18.00 o 
  -2  -5  15      161.43      168.81     13.93 o 
  -1  -5  15       50.16       41.95     11.72 o 
   0  -5  15        5.56        2.91      7.45 o 
   1  -5  15       50.98       42.29     11.21 o 
   2  -5  15      531.46      562.97     25.98 o 
   3  -5  15       92.68      102.41     13.42 o 
   4  -5  15      456.74      474.32     26.15 o 
   5  -5  15      677.77      706.65     29.21 o 
  -9  -4  15        2.55       14.61     10.02 o 
  -8  -4  15       19.91       37.19     10.87 o 
  -7  -4  15       69.92       83.38     11.55 o 
  -6  -4  15       84.33       90.52     11.55 o 
  -5  -4  15     1224.56     1250.94     57.74 o 
  -4  -4  15       32.08       32.27      9.00 o 
  -3  -4  15      124.69      101.56     12.40 o 
  -2  -4  15       51.78       44.32     10.70 o 
  -1  -4  15       31.17       41.27     10.36 o 
   0  -4  15       96.62       87.79      9.24 o 
   1  -4  15      362.10      356.97     19.02 o 
   2  -4  15       63.49       58.76     11.21 o 
   3  -4  15      137.97      154.37     15.28 o 
   4  -4  15       81.20       72.18     13.76 o 
   5  -4  15      138.90      105.29     17.32 o 
  -9  -3  15       48.56       52.65     11.21 o 
  -8  -3  15      234.62      224.17     16.30 o 
  -7  -3  15      227.85      237.76     15.62 o 
  -6  -3  15      909.54      826.54     37.19 o 
  -5  -3  15      591.85      538.69     24.62 o 
  -4  -3  15        9.26        1.87      9.34 o 
  -3  -3  15      388.22      366.99     17.83 o 
  -2  -3  15     2072.95     2120.62     87.63 o 
  -1  -3  15       39.79       57.23     11.04 o 
   0  -3  15       13.34       22.38      7.13 o 
   1  -3  15       26.06       25.98     10.19 o 
   2  -3  15      273.59      254.06     16.30 o 
   3  -3  15       33.49       45.17     11.55 o 
   4  -3  15       76.10       92.22     12.74 o 
   5  -3  15       93.87      111.07     15.79 o 
 -10  -2  15       12.81       23.78     10.02 o 
  -9  -2  15        1.56        3.74      9.17 o 
  -8  -2  15      287.25      303.65     16.13 o 
  -7  -2  15      392.72      400.96     18.17 o 
  -6  -2  15      450.34      416.75     22.42 o 
  -5  -2  15      301.58      285.65     15.11 o 
  -4  -2  15      690.12      669.28     38.04 o 
  -3  -2  15      455.42      431.87     22.25 o 
  -2  -2  15      670.34      610.02     29.55 o 
  -1  -2  15      163.20      150.98     13.93 o 
   0  -2  15        2.43       10.60      7.13 o 
   1  -2  15      494.81      504.38     20.89 o 
   2  -2  15     1198.07     1066.00     55.36 o 
   3  -2  15      305.81      305.35     18.68 o 
   4  -2  15      441.34      441.89     22.93 o 
 -10  -1  15       22.05       33.46     10.36 o 
  -9  -1  15       15.03       21.06      9.85 o 
  -8  -1  15      198.38      182.73     13.93 o 
  -7  -1  15     1292.15     1197.44     61.48 o 
  -6  -1  15      169.31      166.26     13.25 o 
  -5  -1  15        0.46        2.55      8.66 o 
  -4  -1  15      303.73      285.65     15.96 o 
  -3  -1  15      307.47      300.93     16.64 o 
  -2  -1  15       28.62       34.98      9.34 o 
  -1  -1  15       29.55       31.42     10.53 o 
   0  -1  15      237.95      234.23     11.40 o 
   1  -1  15      268.40      268.33     22.08 o 
   2  -1  15      941.36     1032.71     46.02 o 
   3  -1  15      629.70      645.51     31.76 o 
   4  -1  15       34.76       22.25     12.74 o 
 -10   0  15      110.70      138.07     14.27 o 
  -9   0  15       81.84       80.67     13.08 o 
  -8   0  15      119.42      114.12     12.91 o 
  -7   0  15        0.57        1.02      9.34 o 
  -6   0  15      151.59      136.88     12.06 o 
  -5   0  15      669.57      619.70     28.53 o 
  -4   0  15     1135.81     1015.73     54.51 o 
  -3   0  15      429.97      404.36     17.83 o 
  -2   0  15      493.75      444.77     22.08 o 
  -1   0  15       44.03       47.38     11.72 o 
   0   0  15       49.71       40.09      8.57 o 
   1   0  15       24.88       33.12     11.55 o 
   2   0  15        8.39       24.45     10.53 o 
   3   0  15       11.49       11.21     11.89 o 
  -9   1  15      297.77      338.63     18.00 o 
  -8   1  15      294.56      259.49     16.30 o 
  -7   1  15      418.86      416.58     23.61 o 
  -6   1  15      287.97      304.50     15.96 o 
  -5   1  15      426.10      406.39     21.23 o 
  -4   1  15      841.11      882.08     44.15 o 
  -3   1  15      702.70      656.21     38.38 o 
  -2   1  15      130.67      142.48     12.91 o 
  -1   1  15      503.73      508.29     22.42 o 
   0   1  15       52.54       37.58      8.95 o 
   1   1  15        8.75       32.61     10.87 o 
   2   1  15       82.16       96.46     13.93 o 
   3   1  15       47.67       73.20     13.76 o 
  -9   2  15      145.70      146.56     15.11 o 
  -8   2  15       15.74       16.81     10.02 o 
  -7   2  15     1151.11     1183.01     60.12 o 
  -6   2  15      354.68      345.26     20.89 o 
  -5   2  15      835.38      888.36     38.55 o 
  -4   2  15      750.32      695.61     31.93 o 
  -3   2  15      125.79      136.88     13.42 o 
  -2   2  15      212.80      204.47     16.30 o 
  -1   2  15       26.27       15.62     12.06 o 
   0   2  15        2.79        1.28     10.70 o 
   1   2  15      228.29      241.32     18.17 o 
   2   2  15      313.78      301.44     20.55 o 
  -8   3  15       87.94       79.31     13.25 o 
  -7   3  15        2.73        3.74      9.34 o 
  -6   3  15       35.05       39.40     10.87 o 
  -5   3  15      263.07      263.40     16.81 o 
  -4   3  15       30.85       18.51     10.70 o 
  -3   3  15        1.70        6.62      9.51 o 
  -2   3  15        5.69        0.85     10.36 o 
  -1   3  15        0.21      -11.89     11.89 o 
   0   3  15      138.26      149.17     12.29 o 
   1   3  15        2.75        3.74     13.42 o 
  -7   4  15       87.51       82.71     12.91 o 
  -6   4  15      162.33      173.73     15.11 o 
  -5   4  15      145.93      152.50     14.94 o 
  -4   4  15      100.48       89.16     14.10 o 
  -3   4  15      281.65      255.08     17.15 o 
  -2   4  15      620.03      643.64     36.00 o 
  -1   4  15      457.72      473.31     23.10 o 
  -4   5  15      116.91      144.69     14.61 o 
  -4  -9  16      706.10      711.06     38.21 o 
  -3  -9  16       57.11       51.63     13.93 o 
  -2  -9  16      220.78      215.00     17.49 o 
  -1  -9  16        4.18        6.62     12.57 o 
   0  -9  16       49.00       60.07     15.71 o 
   1  -9  16       48.22       56.04     12.23 o 
  -5  -8  16      169.03      184.26     16.30 o 
  -4  -8  16       38.71       39.40     12.40 o 
  -3  -8  16       15.57       24.96     11.72 o 
  -2  -8  16      322.73      316.56     18.51 o 
  -1  -8  16       67.83       47.55     14.77 o 
   0  -8  16       73.68       74.24     10.61 o 
   1  -8  16      861.22      876.64     39.06 o 
   2  -8  16      283.08      276.65     20.55 o 
  -7  -7  16      317.01      314.35     19.19 o 
  -6  -7  16      177.05      173.05     15.28 o 
  -5  -7  16      174.95      158.45     16.81 o 
  -4  -7  16      325.15      316.56     19.19 o 
  -3  -7  16      339.65      320.46     18.51 o 
  -2  -7  16      304.92      299.74     17.66 o 
  -1  -7  16       34.84       38.04     12.74 o 
   0  -7  16      207.16      196.70     17.07 o 
   1  -7  16     1111.00     1152.10     55.19 o 
   2  -7  16      296.10      311.46     19.36 o 
   3  -7  16      204.09      200.90     16.81 o 
  -7  -6  16       10.06       -1.87     10.53 o 
  -6  -6  16      173.10      149.28     14.10 o 
  -5  -6  16        5.68       14.44     10.53 o 
  -4  -6  16      114.94      131.79     13.42 o 
  -3  -6  16        7.87       -3.40     10.36 o 
  -2  -6  16        1.01       15.79     10.19 o 
  -1  -6  16       89.65       93.74     13.76 o 
   0  -6  16      171.78      153.80     11.53 o 
   1  -6  16      126.98      122.27     13.93 o 
   2  -6  16      224.46      216.02     16.13 o 
   3  -6  16      104.98      115.99     14.61 o 
   4  -6  16        0.50        3.91     11.55 o 
  -8  -5  16      141.76      171.18     14.27 o 
  -7  -5  16       46.48       54.68     11.04 o 
  -6  -5  16       12.83        3.40      9.85 o 
  -5  -5  16       78.25       88.14     13.08 o 
  -4  -5  16     1192.07     1092.49     57.06 o 
  -3  -5  16      453.78      369.37     19.19 o 
  -2  -5  16        1.69        8.49     10.02 o 
  -1  -5  16        3.96        7.13     10.53 o 
   0  -5  16        0.45        7.11      7.37 o 
   1  -5  16        4.13       -6.45     10.36 o 
   2  -5  16       49.14       39.74     12.06 o 
   3  -5  16       34.74       37.19     12.57 o 
   4  -5  16       10.33       20.72     12.74 o 
  -8  -4  16      531.42      522.39     22.25 o 
  -7  -4  16      358.04      356.97     18.68 o 
  -6  -4  16      388.14      330.99     18.17 o 
  -5  -4  16      446.76      464.13     26.15 o 
  -4  -4  16      467.95      463.63     23.95 o 
  -3  -4  16      116.93      108.69     13.08 o 
  -2  -4  16      561.79      529.52     30.23 o 
  -1  -4  16      350.03      353.58     21.40 o 
   0  -4  16      502.57      551.96     19.47 o 
   1  -4  16        2.57       11.38     10.02 o 
   2  -4  16      185.76      201.07     15.79 o 
   3  -4  16      309.49      324.20     19.70 o 
   4  -4  16      176.14      189.87     18.00 o 
  -9  -3  16       71.67       87.46     12.74 o 
  -8  -3  16      663.73      680.83     27.00 o 
  -7  -3  16        0.38        8.49      9.34 o 
  -6  -3  16       11.99        9.00      9.17 o 
  -5  -3  16       14.78       11.04      9.51 o 
  -4  -3  16      185.15      189.53     13.59 o 
  -3  -3  16      221.36      181.54     14.27 o 
  -2  -3  16        7.99        3.57     10.70 o 
  -1  -3  16      164.93      151.65     14.61 o 
   0  -3  16       69.98       52.98      9.12 o 
   1  -3  16      184.83      186.30     15.96 o 
   2  -3  16      439.69      441.21     23.44 o 
   3  -3  16      120.46      115.14     14.94 o 
   4  -3  16      111.41      130.60     16.13 o 
  -9  -2  16       59.70       52.99     11.89 o 
  -8  -2  16       66.36       58.42     12.23 o 
  -7  -2  16       34.12       25.98     11.21 o 
  -6  -2  16      238.87      225.70     15.28 o 
  -5  -2  16      315.93      286.33     16.47 o 
  -4  -2  16       54.77       33.29     10.19 o 
  -3  -2  16      159.64      149.11     12.91 o 
  -2  -2  16        6.79       21.74      9.17 o 
  -1  -2  16       50.38       45.34     11.55 o 
   0  -2  16        0.11       -5.46      8.10 o 
   1  -2  16       12.84        4.76     11.04 o 
   2  -2  16        3.20       -7.13     11.21 o 
   3  -2  16       52.61       37.19     13.08 o 
  -9  -1  16      169.97      158.45     14.61 o 
  -8  -1  16      297.66      291.93     20.21 o 
  -7  -1  16      273.77      258.48     15.96 o 
  -6  -1  16      212.12      202.26     14.61 o 
  -5  -1  16      222.53      245.74     15.28 o 
  -4  -1  16      451.29      496.23     24.45 o 
  -3  -1  16      172.48      150.30     13.93 o 
  -2  -1  16       38.95       58.59     10.87 o 
  -1  -1  16       98.36       80.33     13.59 o 
   0  -1  16      548.55      538.30     18.46 o 
   1  -1  16        3.00       15.62     11.04 o 
   2  -1  16      152.30      135.18     16.30 o 
   3  -1  16       95.82       85.42     15.45 o 
  -9   0  16      461.06      610.53     28.70 o 
  -8   0  16      499.75      511.18     23.95 o 
  -7   0  16      401.33      341.35     22.42 o 
  -6   0  16      586.95      578.43     27.85 o 
  -5   0  16       79.98       69.46     12.91 o 
  -4   0  16      244.83      246.25     20.72 o 
  -3   0  16      388.14      373.62     23.95 o 
  -2   0  16      234.01      232.66     16.13 o 
  -1   0  16       13.83       40.93     10.36 o 
   0   0  16       56.24       54.65      9.48 o 
   1   0  16       45.37       52.48     13.25 o 
   2   0  16       21.03       14.44     11.72 o 
  -9   1  16       18.78       23.61     11.38 o 
  -8   1  16       18.16       15.28     10.70 o 
  -7   1  16        8.52       -0.17     10.36 o 
  -6   1  16       92.46       82.37     11.72 o 
  -5   1  16       53.95       78.29     11.21 o 
  -4   1  16      154.61      147.41     14.27 o 
  -3   1  16        5.45        9.00      9.51 o 
  -2   1  16       40.53       23.27     12.40 o 
  -1   1  16       40.97       49.25     12.06 o 
   0   1  16      228.79      222.73     12.59 o 
   1   1  16       14.92       -0.85     12.74 o 
   2   1  16       38.47       37.02     13.25 o 
  -8   2  16       89.71       89.67     12.57 o 
  -7   2  16        3.90       11.38     10.02 o 
  -6   2  16       11.86        8.15     10.19 o 
  -5   2  16       11.80        8.83     10.70 o 
  -4   2  16      146.36      138.58     14.94 o 
  -3   2  16      230.82      191.22     16.30 o 
  -2   2  16      600.45      585.05     30.40 o 
  -1   2  16       10.22       18.00     12.06 o 
   0   2  16      256.43      254.33     14.04 o 
   1   2  16       14.98       25.13     12.91 o 
  -7   3  16      124.34      140.96     13.42 o 
  -6   3  16      175.67      182.90     14.44 o 
  -5   3  16      201.91      186.13     16.47 o 
  -4   3  16      352.51      376.33     18.85 o 
  -3   3  16       80.60       84.23     13.25 o 
  -2   3  16       46.20       49.93     12.74 o 
  -1   3  16      644.49      669.96     28.02 o 
  -4   4  16      258.25      255.25     18.85 o 
  -4  -8  17        6.44        6.96     11.21 o 
  -3  -8  17        0.61        2.21     12.40 o 
  -2  -8  17      142.72      109.03     16.13 o 
  -1  -8  17       12.88       20.21     11.72 o 
   0  -8  17      172.50      167.27     12.37 o 
   1  -8  17      206.72      161.00     16.81 o 
  -6  -7  17       65.07       83.89     12.74 o 
  -5  -7  17      374.30      371.41     21.91 o 
  -4  -7  17      893.30      844.21     36.34 o 
  -3  -7  17      171.22      164.39     15.45 o 
  -2  -7  17        6.50        1.36     11.89 o 
  -1  -7  17       82.63       88.99     14.77 o 
   0  -7  17        1.21       10.86     12.14 o 
   1  -7  17       43.96       39.74     12.74 o 
   2  -7  17        0.14      -11.21     11.21 o 
  -7  -6  17      290.66      299.23     18.85 o 
  -6  -6  17      128.88      125.50     14.27 o 
  -5  -6  17        1.85        9.51     10.87 o 
  -4  -6  17      180.41      176.96     15.28 o 
  -3  -6  17      502.13      502.18     22.25 o 
  -2  -6  17      125.13      135.69     13.42 o 
  -1  -6  17      590.17      534.95     24.29 o 
   0  -6  17       30.09       27.04      9.36 o 
   1  -6  17       43.07       11.72     13.25 o 
   2  -6  17      165.40      151.32     15.96 o 
  -7  -5  17      301.17      327.26     19.02 o 
  -6  -5  17      462.02      449.70     20.72 o 
  -5  -5  17       69.77       81.86     11.89 o 
  -4  -5  17        8.56        7.47     11.72 o 
  -3  -5  17       51.73       39.57     12.06 o 
  -2  -5  17       15.73        7.98     11.21 o 
  -1  -5  17        1.96        3.74     11.04 o 
   0  -5  17      132.73      115.60     10.86 o 
   1  -5  17       62.48       83.38     12.91 o 
   2  -5  17       34.47       37.36     12.23 o 
   3  -5  17      186.41      183.75     17.83 o 
  -8  -4  17        2.60       -0.51     10.70 o 
  -7  -4  17        7.11        3.91     10.02 o 
  -6  -4  17       89.27       73.87     11.89 o 
  -5  -4  17     1254.09     1121.19     51.12 o 
  -4  -4  17      250.92      220.09     17.32 o 
  -3  -4  17      174.25      149.62     13.93 o 
  -2  -4  17       19.71       27.68     10.70 o 
  -1  -4  17        2.84        7.98     11.38 o 
   0  -4  17       31.96       18.43      9.49 o 
   1  -4  17       10.81       17.49     10.70 o 
   2  -4  17        0.09        6.79     10.70 o 
   3  -4  17        7.99      -13.42     13.42 o 
  -8  -3  17      205.57      191.90     15.96 o 
  -7  -3  17      222.13      248.80     18.68 o 
  -6  -3  17      263.09      248.12     16.13 o 
  -5  -3  17      258.48      256.78     19.36 o 
  -4  -3  17      363.44      327.42     18.68 o 
  -3  -3  17       70.74       54.00     11.21 o 
  -2  -3  17       50.45       47.55     11.89 o 
  -1  -3  17      253.73      247.10     16.47 o 
   0  -3  17       26.48       41.46      8.40 o 
   1  -3  17        5.26       -2.38     11.04 o 
   2  -3  17       98.71       83.21     13.76 o 
  -8  -2  17      308.11      297.88     23.10 o 
  -7  -2  17      230.17      216.53     15.79 o 
  -6  -2  17      581.93      529.52     23.10 o 
  -5  -2  17      407.69      431.70     24.62 o 
  -4  -2  17      289.26      276.65     17.15 o 
  -3  -2  17       16.53       14.27     10.70 o 
  -2  -2  17       30.19        9.51     11.04 o 
  -1  -2  17        2.08      -11.55     11.55 o 
   0  -2  17      499.36      501.82     16.92 o 
   1  -2  17       13.89       26.15     11.04 o 
   2  -2  17      390.58      344.75     20.89 o 
  -8  -1  17      391.99      409.28     26.66 o 
  -7  -1  17       22.07       30.40     11.55 o 
  -6  -1  17      770.67      722.95     29.89 o 
  -5  -1  17      177.68      122.61     15.45 o 
  -4  -1  17      114.25      109.37     13.25 o 
  -3  -1  17        4.58        6.96     10.87 o 
  -2  -1  17       73.84       68.44     13.08 o 
  -1  -1  17      275.19      250.32     18.51 o 
   0  -1  17      181.32      184.27     12.13 o 
   1  -1  17      107.44      123.29     14.61 o 
   2  -1  17        2.03      -11.72     11.72 o 
  -8   0  17        0.85       -5.77     10.02 o 
  -7   0  17        0.59        3.57      9.34 o 
  -6   0  17       16.19       11.04     10.19 o 
  -5   0  17      653.59      645.85     29.21 o 
  -4   0  17     1077.84      918.25     43.31 o 
  -3   0  17      207.94      219.92     16.30 o 
  -2   0  17      217.22      181.37     16.13 o 
  -1   0  17       22.36       26.83     12.06 o 
   0   0  17       39.46       35.49      9.73 o 
   1   0  17      132.49      110.73     15.45 o 
  -7   1  17      194.01      174.92     16.13 o 
  -6   1  17      267.72      240.47     16.98 o 
  -5   1  17      127.53      146.56     14.44 o 
  -4   1  17        7.74        1.87     11.04 o 
  -3   1  17        2.81        3.91     10.87 o 
  -2   1  17      602.29      554.31     28.70 o 
  -1   1  17      877.54      964.10     47.72 o 
   0   1  17        1.18       26.08     10.02 o 
  -7   2  17       12.14       13.76     10.70 o 
  -6   2  17      336.88      309.93     18.51 o 
  -5   2  17      326.29      346.28     19.36 o 
  -4   2  17      253.54      234.36     17.66 o 
  -3   2  17      123.90      131.62     14.44 o 
  -2   2  17      135.07      121.26     15.62 o 
  -1   2  17       25.13        9.68     13.93 o 
  -4  -7  18      145.82      143.50     15.96 o 
  -3  -7  18       19.80        5.09     13.08 o 
  -2  -7  18      122.77      132.80     16.13 o 
  -1  -7  18      565.09      531.22     24.79 o 
   0  -7  18       60.50       63.03      9.78 o 
  -6  -6  18       31.73       22.76     11.55 o 
  -5  -6  18      367.62      338.29     29.21 o 
  -4  -6  18        0.02        3.40     11.38 o 
  -3  -6  18       24.48       19.02     12.40 o 
  -2  -6  18      178.05      170.34     15.62 o 
  -1  -6  18       16.73       32.27     12.06 o 
   0  -6  18       15.74       30.80      8.73 o 
   1  -6  18       59.94       64.87     13.93 o 
  -6  -5  18        2.85       13.76     10.87 o 
  -5  -5  18      501.62      487.23     28.36 o 
  -4  -5  18      727.56      676.08     34.81 o 
  -3  -5  18      115.70      121.94     13.59 o 
  -2  -5  18       37.84       36.85     10.87 o 
  -1  -5  18      164.75      141.13     16.98 o 
   0  -5  18       43.87       37.45      9.36 o 
   1  -5  18        2.66        9.17     10.70 o 
  -7  -4  18      275.21      306.03     19.02 o 
  -6  -4  18      393.76      374.13     19.36 o 
  -5  -4  18      673.87      589.47     28.02 o 
  -4  -4  18      612.77      612.05     28.19 o 
  -3  -4  18        2.83        6.62     11.04 o 
  -2  -4  18       42.78       45.51     12.57 o 
  -1  -4  18     1497.46     1339.76     70.48 o 
   0  -4  18      323.09      301.78     14.29 o 
   1  -4  18       14.22        2.21     12.06 o 
  -7  -3  18       58.64       41.44     13.25 o 
  -6  -3  18      219.03      200.90     15.79 o 
  -5  -3  18       72.07       88.65     12.57 o 
  -4  -3  18        7.73       12.23     10.36 o 
  -3  -3  18      111.04      114.29     13.59 o 
  -2  -3  18       84.96       67.42     14.44 o 
  -1  -3  18       84.71       77.78     14.27 o 
   0  -3  18      128.79      143.66     11.35 o 
   1  -3  18       29.28       41.44     12.74 o 
  -7  -2  18       30.13       45.51     11.55 o 
  -6  -2  18       46.15       37.53     11.72 o 
  -5  -2  18       20.55       30.57     10.70 o 
  -4  -2  18       84.65       82.71     13.08 o 
  -3  -2  18       33.32       47.89     11.72 o 
  -2  -2  18        0.02        3.23     10.36 o 
  -1  -2  18        0.70       -5.60     12.40 o 
   0  -2  18        2.74       12.48      8.75 o 
   1  -2  18       22.90       29.21     11.89 o 
  -7  -1  18      213.72      213.13     17.49 o 
  -6  -1  18      118.31      124.48     13.93 o 
  -5  -1  18       17.25       20.21     11.89 o 
  -4  -1  18     1042.21      884.62     50.10 o 
  -3  -1  18     1180.45     1090.62     50.44 o 
  -2  -1  18     1274.83     1190.99     47.21 o 
  -1  -1  18      157.70      142.65     16.30 o 
   0  -1  18      133.97      138.41     22.59 o 
  -7   0  18      173.84      163.20     15.79 o 
  -6   0  18      282.50      304.67     18.51 o 
  -5   0  18      205.72      228.93     16.47 o 
  -4   0  18       88.20      110.22     13.08 o 
  -3   0  18       61.04       54.17     13.76 o 
  -2   0  18      106.88      110.05     14.44 o 
  -1   0  18      366.40      391.96     21.91 o 
  -6   1  18      138.15      144.01     15.62 o 
  -5   1  18       84.58       89.67     13.42 o 
  -4   1  18       89.08       81.52     14.44 o 
  -3   1  18      226.03      198.36     17.66 o 
  -2   1  18        0.19       -2.04     11.55 o 
  -3  -6  19     1407.70     1293.91     62.67 o 
  -2  -6  19       79.00       91.03     13.59 o 
  -5  -5  19       55.69       46.36     14.10 o 
  -4  -5  19      132.80      119.90     15.28 o 
  -3  -5  19       48.83       38.72     14.10 o 
  -2  -5  19       92.85       92.22     14.61 o 
  -1  -5  19      283.09      255.25     19.87 o 
  -5  -4  19       19.81      -10.36     11.72 o 
  -4  -4  19       46.44       76.59     12.91 o 
  -3  -4  19       18.45       36.85     12.23 o 
  -2  -4  19       69.63       69.12     13.25 o 
  -1  -4  19        3.05        5.09     12.91 o 
  -6  -3  19       21.12       21.23     11.38 o 
  -5  -3  19        9.97        6.11     10.53 o 
  -4  -3  19       26.24       14.77     12.74 o 
  -3  -3  19      451.11      401.30     21.23 o 
  -2  -3  19       25.94       13.76     12.57 o 
  -1  -3  19        0.71       13.93     12.06 o 
  -5  -2  19       34.51       51.97     12.06 o 
  -4  -2  19       10.48       12.23     12.06 o 
  -3  -2  19      199.58      198.19     17.32 o 
  -2  -2  19      418.87      410.30     24.96 o 
  -1  -2  19      183.24      181.20     19.02 o 
  -5  -1  19       43.57       49.76     12.06 o 
  -4  -1  19        5.72       -0.51     12.74 o 
  -3  -1  19       92.53      127.20     14.61 o 
                                                 
